# Supplementary material for: Membrane vectorial lipidomic features of coral host cells’ plasma membrane and lipid profiles of their endosymbionts Cladocopium
Source: Commun Biol. 2024 Jul 18;7:878. doi: 10.1038/s42003-024-06578-8 (PMC11258240; doi:10.1038/s42003-024-06578-8)
Supplement: Supplementary file 3 — Supplementary Data 2 [file 42003_2024_6578_MOESM3_ESM.xls]

## Sheet: MatrixOutput
	Isopora_cuneata_EU918925	Isopora_cuneata_AF344358	Acropora_digitifera_-_KM575865.1	Acropora_digitifera_-_KM575862.1	Acropora_digitifera_-_KM575854.1	Acropora_papillare_-_EU918801.1	Acropora_sp._1_MM-2015_-_KM575912.1	Acropora_digitifera_-_KM575864.1	Acropora_digitifera_-_KM575894.1	Acropora_sp._1_MM-2015_-_KM575880.1	Acropora_gemmifera_-_EU918793.1	Acropora_sp._1_MM-2015_-_KM575875.1	Acropora_valida_-_EU918924.1	Acropora_digitifera_-_KM575885.1	Acropora_pulchra_-_EU918789.1	Acropora_digitifera_-_KM575893.1	Acropora_digitifera_-_KM575853.1	Acropora_digitifera_-_KM575863.1	Acropora_digitifera_-_KM575860.1	Acropora_speciosa_-_EU918832.1	Acropora_spathulata_-_EU918809.1	Acropora_vaughani_-_EU918903.1	Acropora_granulosa_-_EU918828.1	Acropora_granulosa_-_EU918830.1	Acropora_vaughani_-_EU918897.1	Acropora_loripes_-_EU918837.1	Acropora_sp._1_MM-2015_-_KM575870.1	Acropora_sp._1_MM-2015_-_KM575905.1	Acropora_nasuta_-_EU918921.1	Acropora_humilis_-_HM450549.1	Acropora_humilis_-_HM450542.1	Acropora_humilis_-_HM450539.1	Acropora_humilis_-_HM450540.1	Acropora_humilis_-_HM450546.1	Acropora_humilis_-_HM450554.1	Acropora_humilis_-_HM450541.1	Acropora_vaughani_-_EU918898.1	Acropora_lokani_-_EU918840.1	Acropora_papillare_-_EU918797.1	Acropora_papillare_-_EU918796.1	Acropora_kirstyae_-_EU918859.1	Acropora_loisetteae_-_EU918772.1	Acropora_kirstyae_-_EU918860.1	Acropora_batunai_-_EU918906.1	Acropora_kirstyae_-_EU918862.1	Acropora_tortuosa_-_EU918882.1	Acropora_loisetteae_-_EU918771.1	Acropora_tortuosa_-_EU918889.1	Acropora_kirstyae_-_EU918861.1
Isopora_cuneata_EU918925		0.00453511	0.0204173	0.0204173	0.0204173	0.0204173	0.0205765	0.0205896	0.0204173	0.0203668	0.0206281	0.0207189	0.0211349	0.0207043	0.0206281	0.0204173	0.0204173	0.020774	0.020623	0.0209245	0.0209245	0.0206281	0.0205221	0.0205221	0.0216172	0.0210663	0.0209804	0.0213566	0.0212433	0.0212549	0.0212549	0.0212549	0.0212549	0.0212549	0.0212549	0.0212549	0.0216172	0.0206281	0.0206281	0.0207723	0.02094	0.02094	0.0211146	0.02094	0.02094	0.0209518	0.0209518	0.0208376	0.02094
Isopora_cuneata_AF344358	0.00660066		0.0202772	0.0202772	0.0202772	0.0202772	0.0203904	0.0205163	0.0202772	0.0202416	0.0204971	0.0205656	0.0210629	0.0206168	0.0204971	0.0202772	0.0202772	0.0205995	0.0205107	0.0208093	0.0208093	0.0204971	0.0204393	0.0204393	0.0214974	0.0208913	0.0208192	0.021183	0.0211396	0.021048	0.021048	0.021048	0.021048	0.021048	0.021048	0.021048	0.0214974	0.0204971	0.0204971	0.0206457	0.0208567	0.0208567	0.0209849	0.0208567	0.0208567	0.0209258	0.0209258	0.0208018	0.0208567
Acropora_digitifera_-_KM575865.1	0.165017	0.158416		0.00232037	0.00232037	0.00232037	0.0034668	0.00340546	0.00316539	0.00321997	0.00401448	0.00389426	0.00505801	0.00506314	0.00456971	0.00420964	0.00344433	0.00449049	0.00417458	0.00584472	0.00584472	0.00521444	0.00568818	0.00607985	0.00660347	0.00551185	0.00595704	0.00656684	0.00646538	0.00659495	0.00615483	0.00615483	0.00615483	0.00615483	0.00651146	0.00615483	0.00660347	0.00457303	0.00502181	0.00457768	0.00602921	0.0063492	0.00596497	0.00562804	0.00562804	0.00666768	0.00666768	0.00620194	0.00639139
Acropora_digitifera_-_KM575862.1	0.165017	0.158416	0.00238095		0	0	0.00252164	0.00258448	0.00236897	0.00218228	0.00317935	0.0031958	0.00435916	0.00444649	0.003815	0.0033907	0.0024237	0.00383704	0.00344378	0.00534016	0.00534016	0.00468551	0.00523617	0.00570039	0.00612663	0.00502522	0.0055143	0.00612824	0.00610786	0.00612494	0.00564383	0.00564383	0.00564383	0.00564383	0.00599646	0.00564383	0.00612663	0.00396547	0.00447615	0.00391233	0.00550152	0.00583655	0.00541878	0.00506829	0.00506829	0.00623479	0.00623479	0.00572028	0.00584523
Acropora_digitifera_-_KM575854.1	0.165017	0.158416	0.00238095	0		0	0.00252164	0.00258448	0.00236897	0.00218228	0.00317935	0.0031958	0.00435916	0.00444649	0.003815	0.0033907	0.0024237	0.00383704	0.00344378	0.00534016	0.00534016	0.00468551	0.00523617	0.00570039	0.00612663	0.00502522	0.0055143	0.00612824	0.00610786	0.00612494	0.00564383	0.00564383	0.00564383	0.00564383	0.00599646	0.00564383	0.00612663	0.00396547	0.00447615	0.00391233	0.00550152	0.00583655	0.00541878	0.00506829	0.00506829	0.00623479	0.00623479	0.00572028	0.00584523
Acropora_papillare_-_EU918801.1	0.165017	0.158416	0.00238095	0	0		0.00252164	0.00258448	0.00236897	0.00218228	0.00317935	0.0031958	0.00435916	0.00444649	0.003815	0.0033907	0.0024237	0.00383704	0.00344378	0.00534016	0.00534016	0.00468551	0.00523617	0.00570039	0.00612663	0.00502522	0.0055143	0.00612824	0.00610786	0.00612494	0.00564383	0.00564383	0.00564383	0.00564383	0.00599646	0.00564383	0.00612663	0.00396547	0.00447615	0.00391233	0.00550152	0.00583655	0.00541878	0.00506829	0.00506829	0.00623479	0.00623479	0.00572028	0.00584523
Acropora_sp._1_MM-2015_-_KM575912.1	0.168317	0.161716	0.0047619	0.00238095	0.00238095	0.00238095		0.00372563	0.00352477	0.00322917	0.00387494	0.00402602	0.00484891	0.00498517	0.00447744	0.00424983	0.00355793	0.00447349	0.00419	0.0056724	0.0056724	0.00505829	0.00561541	0.0061256	0.00641729	0.0054052	0.00592684	0.00650006	0.00634701	0.00644407	0.00598209	0.00598209	0.00598209	0.00598209	0.00634044	0.00598209	0.00641729	0.00444666	0.00492469	0.00449235	0.00597125	0.00625174	0.00581418	0.00560226	0.00560226	0.00669035	0.00669035	0.00619017	0.0062264
Acropora_digitifera_-_KM575864.1	0.168317	0.161716	0.0047619	0.00238095	0.00238095	0.00238095	0.0047619		0.00365769	0.00326835	0.0040234	0.00399536	0.00504081	0.00510912	0.00459063	0.00438464	0.00362373	0.00466063	0.00436736	0.00592852	0.00592852	0.00530471	0.00591491	0.00634093	0.00660527	0.00573444	0.00608494	0.00644595	0.00657155	0.00670991	0.00626025	0.00626025	0.00626025	0.00626025	0.00652965	0.00626025	0.00660527	0.00471943	0.00519417	0.00467012	0.00615738	0.00644451	0.00612166	0.0057783	0.0057783	0.0068444	0.0068444	0.00640688	0.00641308
Acropora_digitifera_-_KM575894.1	0.165017	0.158416	0.0047619	0.00238095	0.00238095	0.00238095	0.0047619	0.0047619		0.00325629	0.00401948	0.00405167	0.00497524	0.00511937	0.00456135	0.00393359	0.00339626	0.00447441	0.00417985	0.00570468	0.00570468	0.0052007	0.00568794	0.00608047	0.00659332	0.00555172	0.00603714	0.00667874	0.0065217	0.00663643	0.00622612	0.00622612	0.00622612	0.00622612	0.00653348	0.00622612	0.00659332	0.00460248	0.00501091	0.00463072	0.00600766	0.00633199	0.00592953	0.00560303	0.00560303	0.00664246	0.00664246	0.00618789	0.00624782
Acropora_sp._1_MM-2015_-_KM575880.1	0.161716	0.155116	0.0047619	0.00238095	0.00238095	0.00238095	0.0047619	0.0047619	0.0047619		0.0024553	0.00226675	0.00405297	0.00397007	0.00319643	0.0040151	0.00322552	0.00433222	0.00404691	0.00500537	0.00500537	0.0042166	0.00481507	0.00534101	0.00594649	0.00478804	0.00516698	0.00570305	0.00578498	0.00584865	0.00535384	0.00535384	0.00535384	0.00535384	0.00576684	0.00535384	0.00594649	0.00346313	0.00405671	0.00338541	0.00513513	0.00542286	0.00501739	0.00464274	0.00464274	0.00585532	0.00585532	0.00528542	0.00549533
Acropora_gemmifera_-_EU918793.1	0.165017	0.158416	0.00714286	0.0047619	0.0047619	0.0047619	0.00714286	0.00714286	0.00714286	0.00238095		0.00344539	0.0033319	0.00330854	0.00230549	0.004601	0.00390044	0.00385603	0.00473415	0.00420033	0.00420033	0.00326781	0.00418939	0.00478753	0.00539932	0.00417599	0.00458407	0.0051969	0.0052492	0.00539166	0.00480341	0.00480341	0.00480341	0.00480341	0.0052928	0.00480341	0.00539932	0.0024535	0.00330012	0.0023891	0.00453936	0.00501063	0.00448827	0.00402759	0.00402759	0.0054387	0.0054387	0.00474702	0.00492601
Acropora_sp._1_MM-2015_-_KM575875.1	0.165017	0.158416	0.00714286	0.0047619	0.0047619	0.0047619	0.00714286	0.00714286	0.00714286	0.00238095	0.0047619		0.00457286	0.00456169	0.00396666	0.0046079	0.00406979	0.00507914	0.00469094	0.00564182	0.00564182	0.00494792	0.00550505	0.00594135	0.00646094	0.00543333	0.00571127	0.00628533	0.00628887	0.00630489	0.00588613	0.00588613	0.00588613	0.00588613	0.00626686	0.00588613	0.00646094	0.0042695	0.00479379	0.00419061	0.00560492	0.00586879	0.00552879	0.00521183	0.00521183	0.00643196	0.00643196	0.00584302	0.00598422
Acropora_valida_-_EU918924.1	0.171617	0.165017	0.0119048	0.00952381	0.00952381	0.00952381	0.0119048	0.0119048	0.0119048	0.00714286	0.0047619	0.00952381		0.00481281	0.00405648	0.0053849	0.00503161	0.00491298	0.00568535	0.00540594	0.00540594	0.00471979	0.0052958	0.0058463	0.00631382	0.00539969	0.00586462	0.00618092	0.00617439	0.00642526	0.00588694	0.00588694	0.00588694	0.00588694	0.00624637	0.00588694	0.00631382	0.00409728	0.00471386	0.00421556	0.00560472	0.00598239	0.00558413	0.00522427	0.00522427	0.00627154	0.00627154	0.00572456	0.00598306
Acropora_digitifera_-_KM575885.1	0.168317	0.161716	0.0119048	0.00952381	0.00952381	0.00952381	0.0119048	0.0119048	0.0119048	0.00714286	0.0047619	0.00952381	0.00952381		0.00241777	0.00552168	0.00488016	0.00504547	0.00545573	0.0054225	0.0054225	0.00470664	0.00540097	0.00593255	0.00652128	0.00549818	0.00552532	0.00586294	0.0062267	0.00625852	0.00566006	0.00566006	0.00566006	0.00566006	0.0060635	0.00566006	0.00652128	0.00416716	0.00476594	0.00417431	0.00565794	0.00600798	0.0058505	0.00534875	0.00534875	0.00649817	0.00649817	0.0058922	0.00609967
Acropora_pulchra_-_EU918789.1	0.165017	0.158416	0.00952381	0.00714286	0.00714286	0.00714286	0.00952381	0.00952381	0.00952381	0.0047619	0.00238095	0.00714286	0.00714286	0.00238095		0.00510813	0.00441719	0.00457669	0.00509828	0.00485049	0.00485049	0.00400473	0.00486924	0.00542077	0.00596755	0.00482377	0.00504074	0.00560375	0.00578334	0.00597594	0.00538759	0.00538759	0.00538759	0.00538759	0.00584718	0.00538759	0.00596755	0.0033638	0.00402968	0.00336338	0.0050685	0.00548176	0.00513213	0.00463311	0.00463311	0.0060091	0.0060091	0.00534691	0.00547291
Acropora_digitifera_-_KM575893.1	0.165017	0.158416	0.00714286	0.0047619	0.0047619	0.0047619	0.00714286	0.00714286	0.00714286	0.00714286	0.00952381	0.00952381	0.0142857	0.0142857	0.0119048		0.0041757	0.00527104	0.00467276	0.00627302	0.00627302	0.00572609	0.00605851	0.00637926	0.00697913	0.00606946	0.00641197	0.00690028	0.00697932	0.00691713	0.00648809	0.00648809	0.00648809	0.00648809	0.00675692	0.00648809	0.00697913	0.00515565	0.00549208	0.00519882	0.00643713	0.00672241	0.00645214	0.00616617	0.00616617	0.00710986	0.00710986	0.00664957	0.00673512
Acropora_digitifera_-_KM575853.1	0.165017	0.158416	0.0047619	0.00238095	0.00238095	0.00238095	0.0047619	0.0047619	0.0047619	0.0047619	0.00714286	0.00714286	0.0119048	0.0119048	0.00952381	0.00714286		0.00453987	0.0041688	0.00579617	0.00579617	0.005222	0.00569402	0.00612569	0.00643659	0.0055455	0.00608334	0.00655442	0.00633595	0.00642052	0.00603371	0.00603371	0.00603371	0.00603371	0.00636086	0.00603371	0.00643659	0.00459996	0.00509586	0.0044827	0.00596238	0.00629227	0.0058695	0.00559092	0.00559092	0.00659569	0.00659569	0.00611269	0.00626777
Acropora_digitifera_-_KM575863.1	0.171617	0.165017	0.00952381	0.00714286	0.00714286	0.00714286	0.00952381	0.00952381	0.00952381	0.00952381	0.00714286	0.0119048	0.0119048	0.0119048	0.00952381	0.0119048	0.00952381		0.00528953	0.00567755	0.00567755	0.00506179	0.00562063	0.00608935	0.00646949	0.00558409	0.00596577	0.00670926	0.00653311	0.00588575	0.00532909	0.00532909	0.00532909	0.00532909	0.00573487	0.00532909	0.00646949	0.00447108	0.0049192	0.0045714	0.0058164	0.00625473	0.00573455	0.00540524	0.00540524	0.00657991	0.00657991	0.00602181	0.0061799
Acropora_digitifera_-_KM575860.1	0.171617	0.165017	0.00714286	0.0047619	0.0047619	0.0047619	0.00714286	0.00714286	0.00714286	0.00714286	0.00952381	0.00952381	0.0142857	0.0142857	0.0119048	0.00952381	0.00714286	0.0119048		0.00632667	0.00632667	0.00584711	0.00625196	0.00660891	0.00691706	0.00589928	0.00659059	0.00715595	0.00693708	0.00653096	0.00608893	0.00608893	0.00608893	0.00608893	0.00639137	0.00608893	0.00691706	0.00522532	0.00569342	0.00517128	0.00635457	0.00659674	0.00633555	0.00603691	0.00603691	0.00691901	0.00691901	0.00653978	0.00670312
Acropora_speciosa_-_EU918832.1	0.168317	0.161716	0.0142857	0.0119048	0.0119048	0.0119048	0.0142857	0.0142857	0.0142857	0.00952381	0.00714286	0.0119048	0.0119048	0.0119048	0.00952381	0.0166667	0.0142857	0.0142857	0.0166667		0	0.00247432	0.00477135	0.0052377	0.00478087	0.00478873	0.00601603	0.0066716	0.006708	0.00667125	0.00618738	0.00618738	0.00618738	0.00618738	0.0065695	0.00618738	0.00478087	0.00342563	0.00418364	0.00471589	0.00492274	0.00539777	0.00483861	0.00442315	0.00442315	0.00551842	0.00551842	0.00494771	0.0053779
Acropora_spathulata_-_EU918809.1	0.168317	0.161716	0.0142857	0.0119048	0.0119048	0.0119048	0.0142857	0.0142857	0.0142857	0.00952381	0.00714286	0.0119048	0.0119048	0.0119048	0.00952381	0.0166667	0.0142857	0.0142857	0.0166667	0		0.00247432	0.00477135	0.0052377	0.00478087	0.00478873	0.00601603	0.0066716	0.006708	0.00667125	0.00618738	0.00618738	0.00618738	0.00618738	0.0065695	0.00618738	0.00478087	0.00342563	0.00418364	0.00471589	0.00492274	0.00539777	0.00483861	0.00442315	0.00442315	0.00551842	0.00551842	0.00494771	0.0053779
Acropora_vaughani_-_EU918903.1	0.165017	0.158416	0.0119048	0.00952381	0.00952381	0.00952381	0.0119048	0.0119048	0.0119048	0.00714286	0.0047619	0.00952381	0.00952381	0.00952381	0.00714286	0.0142857	0.0119048	0.0119048	0.0142857	0.00238095	0.00238095		0.00411519	0.00467837	0.0053261	0.00416705	0.00551389	0.00619278	0.00604335	0.00623433	0.00569513	0.00569513	0.00569513	0.00569513	0.00609288	0.00569513	0.0053261	0.00231002	0.00335353	0.00399679	0.0044372	0.00497687	0.00430164	0.00384956	0.00384956	0.00512962	0.00512962	0.00449002	0.00479635
Acropora_granulosa_-_EU918828.1	0.168317	0.161716	0.0142857	0.0119048	0.0119048	0.0119048	0.0142857	0.0142857	0.0142857	0.00952381	0.00714286	0.0119048	0.0119048	0.0119048	0.00952381	0.0166667	0.0142857	0.0142857	0.0166667	0.00952381	0.00952381	0.00714286		0.00240632	0.0058977	0.00499601	0.00624344	0.00661126	0.00651773	0.00662471	0.00611335	0.00611335	0.00611335	0.00611335	0.0065035	0.00611335	0.0058977	0.00347836	0.00250484	0.00484445	0.00523084	0.00569632	0.0052965	0.00482639	0.00482639	0.00546283	0.00546283	0.00482639	0.00568575
Acropora_granulosa_-_EU918830.1	0.168317	0.161716	0.0166667	0.0142857	0.0142857	0.0142857	0.0166667	0.0166667	0.0166667	0.0119048	0.00952381	0.0142857	0.0142857	0.0142857	0.0119048	0.0190476	0.0166667	0.0166667	0.0190476	0.0119048	0.0119048	0.00952381	0.00238095		0.0063354	0.00544795	0.00668797	0.00704597	0.00687878	0.00707412	0.00650527	0.00650527	0.00650527	0.00650527	0.00687174	0.00650527	0.0063354	0.00417533	0.00345934	0.00538036	0.00567602	0.00610801	0.00570117	0.00530773	0.00530773	0.00594333	0.00594333	0.00530773	0.00610171
Acropora_vaughani_-_EU918897.1	0.171617	0.165017	0.0190476	0.0166667	0.0166667	0.0166667	0.0190476	0.0190476	0.0190476	0.0142857	0.0119048	0.0166667	0.0166667	0.0166667	0.0142857	0.0214286	0.0190476	0.0190476	0.0214286	0.00952381	0.00952381	0.0119048	0.0142857	0.0166667		0.00484987	0.00635517	0.00761997	0.00753116	0.00749517	0.00703682	0.00703682	0.00703682	0.00703682	0.00733562	0.00703682	0	0.00481489	0.00525965	0.00490193	0.0060461	0.00652889	0.00614009	0.00580183	0.00580183	0.00680092	0.00680092	0.00635867	0.00652567
Acropora_loripes_-_EU918837.1	0.165017	0.158416	0.0142857	0.0119048	0.0119048	0.0119048	0.0142857	0.0142857	0.0142857	0.00952381	0.00714286	0.0119048	0.0119048	0.0119048	0.00952381	0.0166667	0.0142857	0.0142857	0.0166667	0.00952381	0.00952381	0.00714286	0.00952381	0.0119048	0.00952381		0.00533982	0.00677547	0.00658187	0.00667674	0.00616582	0.00616582	0.00616582	0.00616582	0.00644841	0.00616582	0.00484987	0.00348685	0.00421212	0.00344547	0.00492453	0.00548374	0.00494136	0.00457174	0.00457174	0.00571964	0.00571964	0.00526987	0.0052634
Acropora_sp._1_MM-2015_-_KM575870.1	0.161716	0.155116	0.0166667	0.0142857	0.0142857	0.0142857	0.0166667	0.0166667	0.0166667	0.0119048	0.00952381	0.0142857	0.0142857	0.0142857	0.0119048	0.0190476	0.0166667	0.0166667	0.0190476	0.0166667	0.0166667	0.0142857	0.0166667	0.0190476	0.0166667	0.0119048		0.00589604	0.00710036	0.00712094	0.00662937	0.00662937	0.00662937	0.00662937	0.00683199	0.00662937	0.00635517	0.0050181	0.00556704	0.00415883	0.00618426	0.00670236	0.00615756	0.005821	0.005821	0.0068719	0.0068719	0.00644401	0.00634899
Acropora_sp._1_MM-2015_-_KM575905.1	0.174917	0.168317	0.0190476	0.0166667	0.0166667	0.0166667	0.0190476	0.0190476	0.0190476	0.0142857	0.0119048	0.0166667	0.0166667	0.0166667	0.0142857	0.0214286	0.0190476	0.0190476	0.0214286	0.0190476	0.0190476	0.0166667	0.0190476	0.0214286	0.0238095	0.0190476	0.0166667		0.00672401	0.00691459	0.00653529	0.00653529	0.00653529	0.00653529	0.00693136	0.00653529	0.00761997	0.00572424	0.00609589	0.00579275	0.00674716	0.00723275	0.00659701	0.00636857	0.00636857	0.00727675	0.00727675	0.00683814	0.0069719
Acropora_nasuta_-_EU918921.1	0.171617	0.165017	0.0190476	0.0166667	0.0166667	0.0166667	0.0190476	0.0190476	0.0190476	0.0142857	0.0119048	0.0166667	0.0166667	0.0166667	0.0142857	0.0214286	0.0190476	0.0190476	0.0214286	0.0190476	0.0190476	0.0166667	0.0190476	0.0214286	0.0238095	0.0190476	0.0214286	0.0190476		0.006748	0.00625525	0.00625525	0.00625525	0.00625525	0.0065186	0.00625525	0.00753116	0.00570851	0.00610972	0.00586067	0.00679192	0.00718249	0.00691228	0.00650972	0.00650972	0.00743678	0.00743678	0.00686886	0.00712985
Acropora_humilis_-_HM450549.1	0.171617	0.165017	0.0190476	0.0166667	0.0166667	0.0166667	0.0190476	0.0190476	0.0190476	0.0142857	0.0119048	0.0166667	0.0166667	0.0166667	0.0142857	0.0214286	0.0190476	0.0142857	0.0190476	0.0190476	0.0190476	0.0166667	0.0190476	0.0214286	0.0238095	0.0190476	0.0214286	0.0190476	0.0190476		0.0022567	0.0022567	0.0022567	0.0022567	0.00316532	0.0022567	0.00749517	0.00579494	0.0062305	0.00588921	0.00679126	0.00722357	0.00674949	0.00647767	0.00647767	0.00728054	0.00728054	0.00683231	0.00704967
Acropora_humilis_-_HM450542.1	0.171617	0.165017	0.0166667	0.0142857	0.0142857	0.0142857	0.0166667	0.0166667	0.0166667	0.0119048	0.00952381	0.0142857	0.0142857	0.0142857	0.0119048	0.0190476	0.0166667	0.0119048	0.0166667	0.0166667	0.0166667	0.0142857	0.0166667	0.0190476	0.0214286	0.0166667	0.0190476	0.0166667	0.0166667	0.00238095		0	0	0	0.00224252	0	0.00703682	0.00522887	0.00570716	0.00533752	0.00623481	0.00664958	0.00621914	0.00591623	0.00591623	0.00673209	0.00673209	0.00628138	0.00655
Acropora_humilis_-_HM450539.1	0.171617	0.165017	0.0166667	0.0142857	0.0142857	0.0142857	0.0166667	0.0166667	0.0166667	0.0119048	0.00952381	0.0142857	0.0142857	0.0142857	0.0119048	0.0190476	0.0166667	0.0119048	0.0166667	0.0166667	0.0166667	0.0142857	0.0166667	0.0190476	0.0214286	0.0166667	0.0190476	0.0166667	0.0166667	0.00238095	0		0	0	0.00224252	0	0.00703682	0.00522887	0.00570716	0.00533752	0.00623481	0.00664958	0.00621914	0.00591623	0.00591623	0.00673209	0.00673209	0.00628138	0.00655
Acropora_humilis_-_HM450540.1	0.171617	0.165017	0.0166667	0.0142857	0.0142857	0.0142857	0.0166667	0.0166667	0.0166667	0.0119048	0.00952381	0.0142857	0.0142857	0.0142857	0.0119048	0.0190476	0.0166667	0.0119048	0.0166667	0.0166667	0.0166667	0.0142857	0.0166667	0.0190476	0.0214286	0.0166667	0.0190476	0.0166667	0.0166667	0.00238095	0	0		0	0.00224252	0	0.00703682	0.00522887	0.00570716	0.00533752	0.00623481	0.00664958	0.00621914	0.00591623	0.00591623	0.00673209	0.00673209	0.00628138	0.00655
Acropora_humilis_-_HM450546.1	0.171617	0.165017	0.0166667	0.0142857	0.0142857	0.0142857	0.0166667	0.0166667	0.0166667	0.0119048	0.00952381	0.0142857	0.0142857	0.0142857	0.0119048	0.0190476	0.0166667	0.0119048	0.0166667	0.0166667	0.0166667	0.0142857	0.0166667	0.0190476	0.0214286	0.0166667	0.0190476	0.0166667	0.0166667	0.00238095	0	0	0		0.00224252	0	0.00703682	0.00522887	0.00570716	0.00533752	0.00623481	0.00664958	0.00621914	0.00591623	0.00591623	0.00673209	0.00673209	0.00628138	0.00655
Acropora_humilis_-_HM450554.1	0.171617	0.165017	0.0190476	0.0166667	0.0166667	0.0166667	0.0190476	0.0190476	0.0190476	0.0142857	0.0119048	0.0166667	0.0166667	0.0166667	0.0142857	0.0214286	0.0190476	0.0142857	0.0190476	0.0190476	0.0190476	0.0166667	0.0190476	0.0214286	0.0238095	0.0190476	0.0214286	0.0190476	0.0190476	0.0047619	0.00238095	0.00238095	0.00238095	0.00238095		0.00224252	0.00733562	0.00563799	0.00613343	0.00573365	0.00652295	0.00689199	0.00652741	0.00626549	0.00626549	0.00701566	0.00701566	0.00660193	0.00686513
Acropora_humilis_-_HM450541.1	0.171617	0.165017	0.0166667	0.0142857	0.0142857	0.0142857	0.0166667	0.0166667	0.0166667	0.0119048	0.00952381	0.0142857	0.0142857	0.0142857	0.0119048	0.0190476	0.0166667	0.0119048	0.0166667	0.0166667	0.0166667	0.0142857	0.0166667	0.0190476	0.0214286	0.0166667	0.0190476	0.0166667	0.0166667	0.00238095	0	0	0	0	0.00238095		0.00703682	0.00522887	0.00570716	0.00533752	0.00623481	0.00664958	0.00621914	0.00591623	0.00591623	0.00673209	0.00673209	0.00628138	0.00655
Acropora_vaughani_-_EU918898.1	0.171617	0.165017	0.0190476	0.0166667	0.0166667	0.0166667	0.0190476	0.0190476	0.0190476	0.0142857	0.0119048	0.0166667	0.0166667	0.0166667	0.0142857	0.0214286	0.0190476	0.0190476	0.0214286	0.00952381	0.00952381	0.0119048	0.0142857	0.0166667	0	0.00952381	0.0166667	0.0238095	0.0238095	0.0238095	0.0214286	0.0214286	0.0214286	0.0214286	0.0238095	0.0214286		0.00481489	0.00525965	0.00490193	0.0060461	0.00652889	0.00614009	0.00580183	0.00580183	0.00680092	0.00680092	0.00635867	0.00652567
Acropora_lokani_-_EU918840.1	0.165017	0.158416	0.00952381	0.00714286	0.00714286	0.00714286	0.00952381	0.00952381	0.00952381	0.0047619	0.00238095	0.00714286	0.00714286	0.00714286	0.0047619	0.0119048	0.00952381	0.00952381	0.0119048	0.0047619	0.0047619	0.00238095	0.0047619	0.00714286	0.00952381	0.0047619	0.0119048	0.0142857	0.0142857	0.0142857	0.0119048	0.0119048	0.0119048	0.0119048	0.0142857	0.0119048	0.00952381		0.00232873	0.00338876	0.00381528	0.00444488	0.00371439	0.00316093	0.00316093	0.00478151	0.00478151	0.00403981	0.00425618
Acropora_papillare_-_EU918797.1	0.165017	0.158416	0.0119048	0.00952381	0.00952381	0.00952381	0.0119048	0.0119048	0.0119048	0.00714286	0.0047619	0.00952381	0.00952381	0.00952381	0.00714286	0.0142857	0.0119048	0.0119048	0.0142857	0.00714286	0.00714286	0.0047619	0.00238095	0.0047619	0.0119048	0.00714286	0.0142857	0.0166667	0.0166667	0.0166667	0.0142857	0.0142857	0.0142857	0.0142857	0.0166667	0.0142857	0.0119048	0.00238095		0.00405985	0.00455904	0.00513187	0.00454437	0.00406985	0.00406985	0.00546283	0.00546283	0.00482639	0.00492933
Acropora_papillare_-_EU918796.1	0.161716	0.155116	0.00952381	0.00714286	0.00714286	0.00714286	0.00952381	0.00952381	0.00952381	0.0047619	0.00238095	0.00714286	0.00714286	0.00714286	0.0047619	0.0119048	0.00952381	0.00952381	0.0119048	0.00952381	0.00952381	0.00714286	0.00952381	0.0119048	0.00952381	0.0047619	0.00714286	0.0142857	0.0142857	0.0142857	0.0119048	0.0119048	0.0119048	0.0119048	0.0142857	0.0119048	0.00952381	0.0047619	0.00714286		0.00500806	0.00549413	0.00507182	0.00463833	0.00463833	0.00588621	0.00588621	0.00530594	0.00544521
Acropora_kirstyae_-_EU918859.1	0.171617	0.165017	0.0166667	0.0142857	0.0142857	0.0142857	0.0166667	0.0166667	0.0166667	0.0119048	0.00952381	0.0142857	0.0142857	0.0142857	0.0119048	0.0190476	0.0166667	0.0166667	0.0190476	0.0119048	0.0119048	0.00952381	0.0119048	0.0142857	0.0166667	0.0119048	0.0190476	0.0214286	0.0214286	0.0214286	0.0190476	0.0190476	0.0190476	0.0190476	0.0214286	0.0190476	0.0166667	0.00714286	0.00952381	0.0119048		0.00235869	0.00315931	0.00222057	0.00222057	0.00418114	0.00418114	0.00332439	0.003819
Acropora_loisetteae_-_EU918772.1	0.171617	0.165017	0.0190476	0.0166667	0.0166667	0.0166667	0.0190476	0.0190476	0.0190476	0.0142857	0.0119048	0.0166667	0.0166667	0.0166667	0.0142857	0.0214286	0.0190476	0.0190476	0.0214286	0.0142857	0.0142857	0.0119048	0.0142857	0.0166667	0.0190476	0.0142857	0.0214286	0.0238095	0.0238095	0.0238095	0.0214286	0.0214286	0.0214286	0.0214286	0.0238095	0.0214286	0.0190476	0.00952381	0.0119048	0.0142857	0.00238095		0.00395167	0.00325146	0.00325146	0.00466564	0.00466564	0.00402838	0.00453189
Acropora_kirstyae_-_EU918860.1	0.168317	0.161716	0.0166667	0.0142857	0.0142857	0.0142857	0.0166667	0.0166667	0.0166667	0.0119048	0.00952381	0.0142857	0.0142857	0.0142857	0.0119048	0.0190476	0.0166667	0.0166667	0.0190476	0.0119048	0.0119048	0.00952381	0.0119048	0.0142857	0.0166667	0.0119048	0.0190476	0.0214286	0.0214286	0.0214286	0.0190476	0.0190476	0.0190476	0.0190476	0.0214286	0.0190476	0.0166667	0.00714286	0.00952381	0.0119048	0.0047619	0.00714286		0.00228032	0.00228032	0.00434933	0.00434933	0.00348502	0.00376579
Acropora_batunai_-_EU918906.1	0.171617	0.165017	0.0142857	0.0119048	0.0119048	0.0119048	0.0142857	0.0142857	0.0142857	0.00952381	0.00714286	0.0119048	0.0119048	0.0119048	0.00952381	0.0166667	0.0142857	0.0142857	0.0166667	0.00952381	0.00952381	0.00714286	0.00952381	0.0119048	0.0142857	0.00952381	0.0166667	0.0190476	0.0190476	0.0190476	0.0166667	0.0166667	0.0166667	0.0166667	0.0190476	0.0166667	0.0142857	0.0047619	0.00714286	0.00952381	0.00238095	0.0047619	0.00238095		0	0.00352	0.00352	0.00250484	0.0030616
Acropora_kirstyae_-_EU918862.1	0.171617	0.165017	0.0142857	0.0119048	0.0119048	0.0119048	0.0142857	0.0142857	0.0142857	0.00952381	0.00714286	0.0119048	0.0119048	0.0119048	0.00952381	0.0166667	0.0142857	0.0142857	0.0166667	0.00952381	0.00952381	0.00714286	0.00952381	0.0119048	0.0142857	0.00952381	0.0166667	0.0190476	0.0190476	0.0190476	0.0166667	0.0166667	0.0166667	0.0166667	0.0190476	0.0166667	0.0142857	0.0047619	0.00714286	0.00952381	0.00238095	0.0047619	0.00238095	0		0.00352	0.00352	0.00250484	0.0030616
Acropora_tortuosa_-_EU918882.1	0.178218	0.171617	0.0190476	0.0166667	0.0166667	0.0166667	0.0190476	0.0190476	0.0190476	0.0142857	0.0119048	0.0166667	0.0166667	0.0166667	0.0142857	0.0214286	0.0190476	0.0190476	0.0214286	0.0142857	0.0142857	0.0119048	0.0119048	0.0142857	0.0190476	0.0142857	0.0214286	0.0238095	0.0238095	0.0238095	0.0214286	0.0214286	0.0214286	0.0214286	0.0238095	0.0214286	0.0190476	0.00952381	0.0119048	0.0142857	0.00714286	0.00952381	0.00714286	0.0047619	0.0047619		0	0.00240918	0.00487618
Acropora_loisetteae_-_EU918771.1	0.178218	0.171617	0.0190476	0.0166667	0.0166667	0.0166667	0.0190476	0.0190476	0.0190476	0.0142857	0.0119048	0.0166667	0.0166667	0.0166667	0.0142857	0.0214286	0.0190476	0.0190476	0.0214286	0.0142857	0.0142857	0.0119048	0.0119048	0.0142857	0.0190476	0.0142857	0.0214286	0.0238095	0.0238095	0.0238095	0.0214286	0.0214286	0.0214286	0.0214286	0.0238095	0.0214286	0.0190476	0.00952381	0.0119048	0.0142857	0.00714286	0.00952381	0.00714286	0.0047619	0.0047619	0		0.00240918	0.00487618
Acropora_tortuosa_-_EU918889.1	0.174917	0.168317	0.0166667	0.0142857	0.0142857	0.0142857	0.0166667	0.0166667	0.0166667	0.0119048	0.00952381	0.0142857	0.0142857	0.0142857	0.0119048	0.0190476	0.0166667	0.0166667	0.0190476	0.0119048	0.0119048	0.00952381	0.00952381	0.0119048	0.0166667	0.0119048	0.0190476	0.0214286	0.0214286	0.0214286	0.0190476	0.0190476	0.0190476	0.0190476	0.0214286	0.0190476	0.0166667	0.00714286	0.00952381	0.0119048	0.0047619	0.00714286	0.0047619	0.00238095	0.00238095	0.00238095	0.00238095		0.00411664
Acropora_kirstyae_-_EU918861.1	0.171617	0.165017	0.0190476	0.0166667	0.0166667	0.0166667	0.0190476	0.0190476	0.0190476	0.0142857	0.0119048	0.0166667	0.0166667	0.0166667	0.0142857	0.0214286	0.0190476	0.0190476	0.0214286	0.0142857	0.0142857	0.0119048	0.0142857	0.0166667	0.0190476	0.0142857	0.0214286	0.0238095	0.0238095	0.0238095	0.0214286	0.0214286	0.0214286	0.0214286	0.0238095	0.0214286	0.0190476	0.00952381	0.0119048	0.0142857	0.00714286	0.00952381	0.00714286	0.0047619	0.0047619	0.00952381	0.00952381	0.00714286
Acropora_kirstyae_-_EU918863.1	0.174917	0.168317	0.0190476	0.0166667	0.0166667	0.0166667	0.0190476	0.0190476	0.0190476	0.0142857	0.0119048	0.0166667	0.0166667	0.0166667	0.0142857	0.0214286	0.0190476	0.0190476	0.0214286	0.0142857	0.0142857	0.0119048	0.0142857	0.0166667	0.0190476	0.0142857	0.0214286	0.0238095	0.0238095	0.0238095	0.0214286	0.0214286	0.0214286	0.0214286	0.0238095	0.0214286	0.0190476	0.00952381	0.0119048	0.0142857	0.00714286	0.00952381	0.00714286	0.0047619	0.0047619	0.00952381	0.00952381	0.00714286	0.00952381
Acropora_chesterfieldensis_-_EU918851.1	0.174917	0.168317	0.0142857	0.0119048	0.0119048	0.0119048	0.0142857	0.0142857	0.0142857	0.00952381	0.00714286	0.0119048	0.0119048	0.0119048	0.00952381	0.0166667	0.0142857	0.0142857	0.0166667	0.00952381	0.00952381	0.0119048	0.0142857	0.0166667	0.0142857	0.0142857	0.0166667	0.0190476	0.0190476	0.0190476	0.0166667	0.0166667	0.0166667	0.0166667	0.0190476	0.0166667	0.0142857	0.00952381	0.0119048	0.00952381	0.00714286	0.00952381	0.00714286	0.0047619	0.0047619	0.00952381	0.00952381	0.00714286	0.00952381
Acropora_tenella_-_EU918854.1	0.174917	0.168317	0.0142857	0.0119048	0.0119048	0.0119048	0.0142857	0.0142857	0.0142857	0.00952381	0.00714286	0.0119048	0.0119048	0.0119048	0.00952381	0.0166667	0.0142857	0.0142857	0.0166667	0.00952381	0.00952381	0.0119048	0.0142857	0.0166667	0.0142857	0.0142857	0.0166667	0.0190476	0.0190476	0.0190476	0.0166667	0.0166667	0.0166667	0.0166667	0.0190476	0.0166667	0.0142857	0.00952381	0.0119048	0.00952381	0.00714286	0.00952381	0.00714286	0.0047619	0.0047619	0.00952381	0.00952381	0.00714286	0.00952381
Acropora_tenella_-_EU918820.1	0.174917	0.168317	0.0166667	0.0142857	0.0142857	0.0142857	0.0166667	0.0166667	0.0166667	0.0119048	0.00952381	0.0142857	0.0142857	0.0142857	0.0119048	0.0190476	0.0166667	0.0166667	0.0190476	0.0119048	0.0119048	0.0142857	0.0166667	0.0190476	0.0166667	0.0166667	0.0190476	0.0214286	0.0214286	0.0214286	0.0190476	0.0190476	0.0190476	0.0190476	0.0214286	0.0190476	0.0166667	0.0119048	0.0142857	0.0119048	0.00952381	0.0119048	0.00952381	0.00714286	0.00714286	0.0119048	0.0119048	0.00952381	0.0119048
Acropora_pichoni_-_EU918817.1	0.174917	0.168317	0.0190476	0.0166667	0.0166667	0.0166667	0.0190476	0.0190476	0.0190476	0.0142857	0.0119048	0.0166667	0.0166667	0.0166667	0.0142857	0.0214286	0.0190476	0.0190476	0.0214286	0.0142857	0.0142857	0.0166667	0.0190476	0.0214286	0.0190476	0.0190476	0.0214286	0.0238095	0.0238095	0.0238095	0.0214286	0.0214286	0.0214286	0.0214286	0.0238095	0.0214286	0.0190476	0.0142857	0.0166667	0.0142857	0.0119048	0.0142857	0.0119048	0.00952381	0.00952381	0.0142857	0.0142857	0.0119048	0.0142857
Acropora_papillare_-_EU918831.1	0.168317	0.161716	0.0142857	0.0119048	0.0119048	0.0119048	0.0142857	0.0142857	0.0142857	0.00952381	0.00714286	0.0119048	0.0119048	0.0119048	0.00952381	0.0166667	0.0142857	0.0142857	0.0166667	0.00952381	0.00952381	0.00714286	0.00952381	0.0119048	0.0142857	0.00952381	0.0166667	0.0190476	0.0190476	0.0190476	0.0166667	0.0166667	0.0166667	0.0166667	0.0190476	0.0166667	0.0142857	0.0047619	0.00714286	0.00952381	0.00714286	0.00952381	0.00714286	0.0047619	0.0047619	0.00952381	0.00952381	0.00714286	0.00952381
Acropora_chesterfieldensis_-_EU918853.1	0.168317	0.161716	0.0166667	0.0142857	0.0142857	0.0142857	0.0166667	0.0166667	0.0166667	0.0119048	0.00952381	0.0142857	0.0142857	0.0142857	0.0119048	0.0190476	0.0166667	0.0166667	0.0190476	0.0166667	0.0166667	0.0142857	0.0166667	0.0190476	0.0214286	0.0166667	0.0190476	0.0214286	0.0166667	0.0214286	0.0190476	0.0190476	0.0190476	0.0190476	0.0214286	0.0190476	0.0214286	0.0119048	0.0142857	0.0119048	0.0142857	0.0166667	0.0142857	0.0119048	0.0119048	0.0166667	0.0166667	0.0142857	0.0166667
Acropora_chesterfieldensis_-_EU918852.1	0.168317	0.161716	0.0166667	0.0142857	0.0142857	0.0142857	0.0166667	0.0166667	0.0166667	0.0119048	0.00952381	0.0142857	0.0142857	0.0142857	0.0119048	0.0190476	0.0166667	0.0166667	0.0190476	0.0166667	0.0166667	0.0142857	0.0166667	0.0190476	0.0214286	0.0166667	0.0190476	0.0214286	0.0214286	0.0214286	0.0190476	0.0190476	0.0190476	0.0190476	0.0214286	0.0190476	0.0214286	0.0119048	0.0142857	0.0119048	0.0142857	0.0166667	0.0142857	0.0119048	0.0119048	0.0166667	0.0166667	0.0142857	0.0166667
Acropora_chesterfieldensis_-_EU918857.1	0.168317	0.161716	0.0166667	0.0142857	0.0142857	0.0142857	0.0166667	0.0166667	0.0166667	0.0119048	0.00952381	0.0142857	0.0142857	0.0142857	0.0119048	0.0190476	0.0166667	0.0166667	0.0190476	0.0119048	0.0119048	0.0142857	0.0166667	0.0190476	0.0166667	0.0166667	0.0190476	0.0214286	0.0214286	0.0214286	0.0190476	0.0190476	0.0190476	0.0190476	0.0214286	0.0190476	0.0166667	0.0119048	0.0142857	0.0119048	0.0142857	0.0166667	0.0142857	0.0119048	0.0119048	0.0166667	0.0166667	0.0142857	0.0166667
Acropora_lokani_-_EU918839.1	0.161716	0.155116	0.0119048	0.00952381	0.00952381	0.00952381	0.0119048	0.0119048	0.0119048	0.00714286	0.0047619	0.00952381	0.00952381	0.00952381	0.00714286	0.0142857	0.0119048	0.0119048	0.0142857	0.0119048	0.0119048	0.00952381	0.0119048	0.0142857	0.0166667	0.0119048	0.0142857	0.0166667	0.0166667	0.0166667	0.0142857	0.0142857	0.0142857	0.0142857	0.0166667	0.0142857	0.0166667	0.00714286	0.00952381	0.00714286	0.0142857	0.0166667	0.0142857	0.0119048	0.0119048	0.0166667	0.0166667	0.0142857	0.0166667
Acropora_loisetteae_-_EU918773.1	0.165017	0.158416	0.0142857	0.0119048	0.0119048	0.0119048	0.0142857	0.0142857	0.0142857	0.00952381	0.00714286	0.0119048	0.0119048	0.0119048	0.00952381	0.0166667	0.0142857	0.0142857	0.0166667	0.0142857	0.0142857	0.0119048	0.0142857	0.0166667	0.0190476	0.0142857	0.0166667	0.0190476	0.0190476	0.0190476	0.0166667	0.0166667	0.0166667	0.0166667	0.0190476	0.0166667	0.0190476	0.00952381	0.0119048	0.00952381	0.0166667	0.0190476	0.0166667	0.0142857	0.0142857	0.0190476	0.0190476	0.0166667	0.0190476
Acropora_loripes_-_EU918836.1	0.168317	0.161716	0.0166667	0.0142857	0.0142857	0.0142857	0.0166667	0.0166667	0.0166667	0.0119048	0.00952381	0.0142857	0.0142857	0.0142857	0.0119048	0.0190476	0.0166667	0.0166667	0.0190476	0.0119048	0.0119048	0.0142857	0.0166667	0.0190476	0.0166667	0.0166667	0.0190476	0.0214286	0.0214286	0.0214286	0.0190476	0.0190476	0.0190476	0.0190476	0.0214286	0.0190476	0.0166667	0.0119048	0.0142857	0.0119048	0.0190476	0.0214286	0.0190476	0.0166667	0.0166667	0.0214286	0.0214286	0.0190476	0.0214286
Acropora_tortuosa_-_EU918888.1	0.168317	0.161716	0.0166667	0.0142857	0.0142857	0.0142857	0.0166667	0.0166667	0.0166667	0.0119048	0.00952381	0.0142857	0.0142857	0.0142857	0.0119048	0.0190476	0.0166667	0.0166667	0.0190476	0.0166667	0.0166667	0.0142857	0.0166667	0.0190476	0.0214286	0.0166667	0.0190476	0.0214286	0.0166667	0.0214286	0.0190476	0.0190476	0.0190476	0.0190476	0.0214286	0.0190476	0.0214286	0.0119048	0.0142857	0.0119048	0.0190476	0.0214286	0.0190476	0.0166667	0.0166667	0.0214286	0.0214286	0.0190476	0.0214286
Acropora_loripes_-_EU918835.1	0.165017	0.158416	0.0166667	0.0142857	0.0142857	0.0142857	0.0166667	0.0166667	0.0166667	0.0119048	0.00952381	0.0142857	0.0142857	0.0142857	0.0119048	0.0190476	0.0166667	0.0166667	0.0190476	0.0166667	0.0166667	0.0142857	0.0166667	0.0190476	0.0214286	0.0166667	0.0190476	0.0214286	0.0166667	0.0214286	0.0190476	0.0190476	0.0190476	0.0190476	0.0214286	0.0190476	0.0214286	0.0119048	0.0142857	0.0119048	0.0190476	0.0214286	0.0190476	0.0166667	0.0166667	0.0214286	0.0214286	0.0190476	0.0214286
Acropora_valida_-_HM450591.1	0.168317	0.161716	0.0142857	0.0119048	0.0119048	0.0119048	0.0142857	0.0142857	0.0142857	0.00952381	0.00714286	0.0119048	0.0119048	0.0119048	0.00952381	0.0166667	0.0142857	0.0142857	0.0166667	0.0142857	0.0142857	0.0119048	0.0142857	0.0166667	0.0190476	0.0142857	0.0166667	0.0190476	0.0142857	0.0190476	0.0166667	0.0166667	0.0166667	0.0166667	0.0190476	0.0166667	0.0190476	0.00952381	0.0119048	0.00952381	0.0166667	0.0190476	0.0166667	0.0142857	0.0142857	0.0190476	0.0190476	0.0166667	0.0190476
Acropora_valida_-_HM450589.1	0.171617	0.165017	0.0166667	0.0142857	0.0142857	0.0142857	0.0166667	0.0166667	0.0166667	0.0119048	0.00952381	0.0142857	0.0142857	0.0142857	0.0119048	0.0190476	0.0166667	0.0166667	0.0190476	0.0166667	0.0166667	0.0142857	0.0166667	0.0190476	0.0214286	0.0166667	0.0190476	0.0214286	0.0166667	0.0214286	0.0190476	0.0190476	0.0190476	0.0190476	0.0214286	0.0190476	0.0214286	0.0119048	0.0142857	0.0119048	0.0190476	0.0214286	0.0190476	0.0166667	0.0166667	0.0214286	0.0214286	0.0190476	0.0214286
Acropora_valida_-_HM450600.1	0.168317	0.161716	0.0166667	0.0142857	0.0142857	0.0142857	0.0166667	0.0166667	0.0166667	0.0119048	0.00952381	0.0142857	0.0142857	0.0142857	0.0119048	0.0190476	0.0166667	0.0166667	0.0190476	0.0166667	0.0166667	0.0142857	0.0166667	0.0190476	0.0214286	0.0166667	0.0190476	0.0214286	0.0166667	0.0214286	0.0190476	0.0190476	0.0190476	0.0190476	0.0214286	0.0190476	0.0214286	0.0119048	0.0142857	0.0119048	0.0190476	0.0214286	0.0190476	0.0166667	0.0166667	0.0214286	0.0214286	0.0190476	0.0214286
Acropora_speciosa_-_EU918834.1	0.168317	0.161716	0.0142857	0.0119048	0.0119048	0.0119048	0.0142857	0.0142857	0.0142857	0.00952381	0.00714286	0.0119048	0.0119048	0.0119048	0.00952381	0.0166667	0.0142857	0.0142857	0.0166667	0.0142857	0.0142857	0.0119048	0.0142857	0.0166667	0.0190476	0.0142857	0.0166667	0.0190476	0.0142857	0.0190476	0.0166667	0.0166667	0.0166667	0.0166667	0.0190476	0.0166667	0.0190476	0.00952381	0.0119048	0.00952381	0.0166667	0.0190476	0.0166667	0.0142857	0.0142857	0.0190476	0.0190476	0.0166667	0.0190476
Acropora_speciosa_-_EU918833.1	0.165017	0.158416	0.0142857	0.0119048	0.0119048	0.0119048	0.0142857	0.0142857	0.0142857	0.00952381	0.00714286	0.0119048	0.0119048	0.0119048	0.00952381	0.0166667	0.0142857	0.0142857	0.0166667	0.0142857	0.0142857	0.0119048	0.0142857	0.0166667	0.0190476	0.0142857	0.0166667	0.0190476	0.0142857	0.0190476	0.0166667	0.0166667	0.0166667	0.0166667	0.0190476	0.0166667	0.0190476	0.00952381	0.0119048	0.00952381	0.0166667	0.0190476	0.0166667	0.0142857	0.0142857	0.0190476	0.0190476	0.0166667	0.0190476
Acropora_valida_-_HM450588.1	0.168317	0.161716	0.0142857	0.0119048	0.0119048	0.0119048	0.0142857	0.0142857	0.0142857	0.00952381	0.00714286	0.0119048	0.0119048	0.0119048	0.00952381	0.0166667	0.0142857	0.0142857	0.0166667	0.0142857	0.0142857	0.0119048	0.0142857	0.0166667	0.0190476	0.0142857	0.0166667	0.0190476	0.0142857	0.0190476	0.0166667	0.0166667	0.0166667	0.0166667	0.0190476	0.0166667	0.0190476	0.00952381	0.0119048	0.00952381	0.0166667	0.0190476	0.0166667	0.0142857	0.0142857	0.0190476	0.0190476	0.0166667	0.0190476
Acropora_speciosa_-_EU918795.1	0.171617	0.165017	0.0142857	0.0119048	0.0119048	0.0119048	0.0142857	0.0142857	0.0142857	0.00952381	0.00714286	0.0119048	0.0119048	0.0119048	0.00952381	0.0166667	0.0142857	0.0142857	0.0166667	0.00952381	0.00952381	0.0119048	0.0142857	0.0166667	0.0142857	0.0142857	0.0166667	0.0190476	0.0190476	0.0190476	0.0166667	0.0166667	0.0166667	0.0166667	0.0190476	0.0166667	0.0142857	0.00952381	0.0119048	0.00952381	0.0166667	0.0190476	0.0166667	0.0142857	0.0142857	0.0190476	0.0190476	0.0166667	0.0190476
Acropora_digitifera_-_KM575852.1	0.165017	0.158416	0.0119048	0.00952381	0.00952381	0.00952381	0.0119048	0.0119048	0.0119048	0.00714286	0.0047619	0.00952381	0.00952381	0.00952381	0.00714286	0.0142857	0.0119048	0.0119048	0.0142857	0.0119048	0.0119048	0.00952381	0.0119048	0.0142857	0.0119048	0.00714286	0.00952381	0.0166667	0.0166667	0.0166667	0.0142857	0.0142857	0.0142857	0.0142857	0.0166667	0.0142857	0.0119048	0.00714286	0.00952381	0.00238095	0.0142857	0.0166667	0.0142857	0.0119048	0.0119048	0.0166667	0.0166667	0.0142857	0.0166667
Acropora_digitifera_-_KM575851.1	0.165017	0.158416	0.0142857	0.0119048	0.0119048	0.0119048	0.0142857	0.0142857	0.0142857	0.00952381	0.00714286	0.0119048	0.0119048	0.0119048	0.00952381	0.0166667	0.0142857	0.0142857	0.0166667	0.0142857	0.0142857	0.0119048	0.0142857	0.0166667	0.0142857	0.00952381	0.0119048	0.0190476	0.0190476	0.0190476	0.0166667	0.0166667	0.0166667	0.0166667	0.0190476	0.0166667	0.0142857	0.00952381	0.0119048	0.0047619	0.0166667	0.0190476	0.0166667	0.0142857	0.0142857	0.0190476	0.0190476	0.0166667	0.0190476
Acropora_tortuosa_-_EU918894.1	0.172185	0.165563	0.0167064	0.0143198	0.0143198	0.0143198	0.0119332	0.0167064	0.0167064	0.0119332	0.00954654	0.0143198	0.0143198	0.0143198	0.0119332	0.0190931	0.0167064	0.0167064	0.0190931	0.0119332	0.0119332	0.00954654	0.00238663	0.00477327	0.0167064	0.0119332	0.0190931	0.0190931	0.0190931	0.0190931	0.0167064	0.0167064	0.0167064	0.0167064	0.0190931	0.0167064	0.0167064	0.0071599	0.00477327	0.0119332	0.0143198	0.0167064	0.0143198	0.0119332	0.0119332	0.0143198	0.0143198	0.0119332	0.0167064
Acropora_sp._1_MM-2015_-_KM575900.1	0.168874	0.162252	0.0167064	0.0143198	0.0143198	0.0143198	0.0167064	0.0167064	0.0167064	0.0119332	0.00954654	0.0143198	0.0143198	0.00477327	0.0071599	0.0190931	0.0167064	0.0167064	0.0190931	0.0167064	0.0167064	0.0143198	0.0167064	0.0190931	0.0214797	0.0167064	0.0190931	0.0190931	0.0190931	0.0190931	0.0167064	0.0167064	0.0167064	0.0167064	0.0190931	0.0167064	0.0214797	0.0119332	0.0143198	0.0119332	0.0190931	0.0214797	0.0190931	0.0167064	0.0167064	0.0214797	0.0214797	0.0190931	0.0214797
Acropora_sp._1_MM-2015_-_KM575877.1	0.172185	0.165563	0.0143198	0.0119332	0.0119332	0.0119332	0.0143198	0.0143198	0.0143198	0.00954654	0.0071599	0.0119332	0.0119332	0.0071599	0.00954654	0.0167064	0.0143198	0.0143198	0.0167064	0.0143198	0.0143198	0.0119332	0.0143198	0.0167064	0.0190931	0.0143198	0.0167064	0.0167064	0.0167064	0.0167064	0.0143198	0.0143198	0.0143198	0.0143198	0.0167064	0.0143198	0.0190931	0.00954654	0.0119332	0.00954654	0.0167064	0.0190931	0.0167064	0.0143198	0.0143198	0.0190931	0.0190931	0.0167064	0.0190931
Acropora_sp._1_MM-2015_-_KM575881.1	0.174917	0.168317	0.0190476	0.0166667	0.0166667	0.0166667	0.0190476	0.0190476	0.0190476	0.0142857	0.0119048	0.0166667	0.0166667	0.0166667	0.0142857	0.0214286	0.0190476	0.0190476	0.0214286	0.0190476	0.0190476	0.0166667	0.0190476	0.0214286	0.0190476	0.0142857	0.0166667	0.0238095	0.0238095	0.0238095	0.0214286	0.0214286	0.0214286	0.0214286	0.0238095	0.0214286	0.0190476	0.0142857	0.0166667	0.00952381	0.0214286	0.0238095	0.0214286	0.0190476	0.0190476	0.0238095	0.0238095	0.0214286	0.0238095
Acropora_lokani_-_EU918838.1	0.165017	0.158416	0.0190476	0.0166667	0.0166667	0.0166667	0.0190476	0.0190476	0.0190476	0.0142857	0.0119048	0.0166667	0.0166667	0.0166667	0.0142857	0.0214286	0.0190476	0.0190476	0.0214286	0.0142857	0.0142857	0.0166667	0.0190476	0.0214286	0.0190476	0.0190476	0.0214286	0.0238095	0.0238095	0.0238095	0.0214286	0.0214286	0.0214286	0.0214286	0.0238095	0.0214286	0.0190476	0.0142857	0.0166667	0.0142857	0.0214286	0.0238095	0.0214286	0.0190476	0.0190476	0.0238095	0.0238095	0.0214286	0.0238095
Acropora_digitifera_-_KM575861.1	0.168317	0.161716	0.0142857	0.0119048	0.0119048	0.0119048	0.0142857	0.0142857	0.0142857	0.00952381	0.00714286	0.0119048	0.0119048	0.0119048	0.00952381	0.0166667	0.0142857	0.0142857	0.0166667	0.0142857	0.0142857	0.0119048	0.0142857	0.0166667	0.0190476	0.0142857	0.0166667	0.0190476	0.0190476	0.0190476	0.0166667	0.0166667	0.0166667	0.0166667	0.0190476	0.0166667	0.0190476	0.00952381	0.0119048	0.00952381	0.0166667	0.0190476	0.0166667	0.0142857	0.0142857	0.0190476	0.0190476	0.0166667	0.0190476
Acropora_sp._1_MM-2015_-_KM575910.1	0.168317	0.161716	0.0142857	0.0119048	0.0119048	0.0119048	0.0142857	0.0142857	0.0142857	0.00952381	0.00714286	0.0119048	0.0119048	0.0119048	0.00952381	0.0166667	0.0142857	0.0142857	0.0166667	0.0142857	0.0142857	0.0119048	0.0142857	0.0166667	0.0190476	0.0142857	0.0166667	0.0190476	0.0190476	0.0190476	0.0166667	0.0166667	0.0166667	0.0166667	0.0190476	0.0166667	0.0190476	0.00952381	0.0119048	0.00952381	0.0166667	0.0190476	0.0166667	0.0142857	0.0142857	0.0190476	0.0190476	0.0166667	0.0190476
Acropora_digitifera_-_KM575886.1	0.171617	0.165017	0.0166667	0.0142857	0.0142857	0.0142857	0.0166667	0.0166667	0.0166667	0.0119048	0.00952381	0.0142857	0.0142857	0.0142857	0.0119048	0.0190476	0.0166667	0.0166667	0.0190476	0.0166667	0.0166667	0.0142857	0.0166667	0.0190476	0.0214286	0.0166667	0.0190476	0.0214286	0.0214286	0.0214286	0.0190476	0.0190476	0.0190476	0.0190476	0.0214286	0.0190476	0.0214286	0.0119048	0.0142857	0.0119048	0.0190476	0.0214286	0.0190476	0.0166667	0.0166667	0.0214286	0.0214286	0.0190476	0.0214286
Acropora_sp._1_MM-2015_-_KM575869.1	0.171617	0.165017	0.0166667	0.0142857	0.0142857	0.0142857	0.0166667	0.0166667	0.0166667	0.0119048	0.00952381	0.00952381	0.0142857	0.0142857	0.0119048	0.0190476	0.0166667	0.0166667	0.0190476	0.0166667	0.0166667	0.0142857	0.0166667	0.0190476	0.0214286	0.0166667	0.0190476	0.0214286	0.0214286	0.0214286	0.0190476	0.0190476	0.0190476	0.0190476	0.0214286	0.0190476	0.0214286	0.0119048	0.0142857	0.0119048	0.0190476	0.0214286	0.0190476	0.0166667	0.0166667	0.0214286	0.0214286	0.0190476	0.0214286
Acropora_digitifera_-_KM575891.1	0.165017	0.158416	0.0166667	0.0142857	0.0142857	0.0142857	0.0166667	0.0166667	0.0166667	0.0119048	0.00952381	0.0142857	0.0142857	0.0142857	0.0119048	0.0190476	0.0166667	0.0166667	0.0190476	0.0166667	0.0166667	0.0142857	0.0166667	0.0190476	0.0166667	0.0119048	0.0142857	0.0214286	0.0214286	0.0214286	0.0190476	0.0190476	0.0190476	0.0190476	0.0214286	0.0190476	0.0166667	0.0119048	0.0142857	0.00714286	0.0190476	0.0214286	0.0190476	0.0166667	0.0166667	0.0214286	0.0214286	0.0190476	0.0214286
Acropora_digitifera_-_KM575859.1	0.168317	0.161716	0.00714286	0.0047619	0.0047619	0.0047619	0.00714286	0.00714286	0.00714286	0.00714286	0.00952381	0.00952381	0.0142857	0.0142857	0.0119048	0.00952381	0.00714286	0.0119048	0.00952381	0.0166667	0.0166667	0.0142857	0.0166667	0.0190476	0.0214286	0.0166667	0.0190476	0.0214286	0.0214286	0.0214286	0.0190476	0.0190476	0.0190476	0.0190476	0.0214286	0.0190476	0.0214286	0.0119048	0.0142857	0.0119048	0.0190476	0.0214286	0.0190476	0.0166667	0.0166667	0.0214286	0.0214286	0.0190476	0.0214286
Acropora_sp._167-TS9-1_-_KM214832.1	0.165017	0.158416	0.0261905	0.0238095	0.0238095	0.0238095	0.0261905	0.0261905	0.0261905	0.0214286	0.0190476	0.0238095	0.0238095	0.0238095	0.0214286	0.0285714	0.0261905	0.0261905	0.0285714	0.0261905	0.0261905	0.0238095	0.0261905	0.0285714	0.0261905	0.0214286	0.0238095	0.0309524	0.0309524	0.0309524	0.0285714	0.0285714	0.0285714	0.0285714	0.0309524	0.0285714	0.0261905	0.0214286	0.0238095	0.0166667	0.0285714	0.0309524	0.0285714	0.0261905	0.0261905	0.0309524	0.0309524	0.0285714	0.0309524
Acropora_sp._159-TS5-1_-_KM214831.1	0.165017	0.158416	0.0261905	0.0238095	0.0238095	0.0238095	0.0261905	0.0261905	0.0261905	0.0214286	0.0190476	0.0238095	0.0238095	0.0238095	0.0214286	0.0285714	0.0261905	0.0261905	0.0285714	0.0261905	0.0261905	0.0238095	0.0261905	0.0285714	0.0261905	0.0214286	0.0238095	0.0309524	0.0309524	0.0309524	0.0285714	0.0285714	0.0285714	0.0285714	0.0309524	0.0285714	0.0261905	0.0214286	0.0238095	0.0166667	0.0285714	0.0309524	0.0285714	0.0261905	0.0261905	0.0309524	0.0309524	0.0285714	0.0309524
Acropora_sp._238-TSA2-2_-_KM214833.1	0.165017	0.158416	0.0238663	0.0214797	0.0214797	0.0214797	0.0238663	0.0238663	0.0238663	0.0190931	0.0167064	0.0214797	0.0214797	0.0214797	0.0190931	0.026253	0.0238663	0.0238663	0.026253	0.0238663	0.0238663	0.0214797	0.0238663	0.026253	0.0238663	0.0190931	0.0214797	0.0286396	0.0286396	0.0286396	0.026253	0.026253	0.026253	0.026253	0.0286396	0.026253	0.0238663	0.0190931	0.0214797	0.0143198	0.026253	0.0286396	0.026253	0.0238663	0.0238663	0.0286396	0.0286396	0.026253	0.0286396
Acropora_cervicornis_-_JN871691.1	0.165017	0.158416	0.0285714	0.0261905	0.0261905	0.0261905	0.0285714	0.0285714	0.0285714	0.0238095	0.0214286	0.0261905	0.0261905	0.0261905	0.0238095	0.0309524	0.0285714	0.0285714	0.0309524	0.0285714	0.0285714	0.0261905	0.0285714	0.0309524	0.0333333	0.0285714	0.0309524	0.0333333	0.0333333	0.0333333	0.0309524	0.0309524	0.0309524	0.0309524	0.0333333	0.0309524	0.0333333	0.0238095	0.0261905	0.0238095	0.0309524	0.0333333	0.0309524	0.0285714	0.0285714	0.0333333	0.0333333	0.0309524	0.0333333
Acropora_cervicornis_-_AF238298.1	0.165017	0.158416	0.0285714	0.0261905	0.0261905	0.0261905	0.0285714	0.0285714	0.0285714	0.0238095	0.0214286	0.0261905	0.0261905	0.0261905	0.0238095	0.0309524	0.0285714	0.0285714	0.0309524	0.0285714	0.0285714	0.0261905	0.0285714	0.0309524	0.0333333	0.0285714	0.0309524	0.0333333	0.0333333	0.0333333	0.0309524	0.0309524	0.0309524	0.0309524	0.0333333	0.0309524	0.0333333	0.0238095	0.0261905	0.0238095	0.0309524	0.0333333	0.0309524	0.0285714	0.0285714	0.0333333	0.0333333	0.0309524	0.0333333
Acropora_cervicornis_-_EU918781.1	0.165017	0.158416	0.0285714	0.0261905	0.0261905	0.0261905	0.0285714	0.0285714	0.0285714	0.0238095	0.0214286	0.0261905	0.0261905	0.0261905	0.0238095	0.0309524	0.0285714	0.0285714	0.0309524	0.0285714	0.0285714	0.0261905	0.0285714	0.0309524	0.0333333	0.0285714	0.0309524	0.0333333	0.0333333	0.0333333	0.0309524	0.0309524	0.0309524	0.0309524	0.0333333	0.0309524	0.0333333	0.0238095	0.0261905	0.0238095	0.0309524	0.0333333	0.0309524	0.0285714	0.0285714	0.0333333	0.0333333	0.0309524	0.0333333
Acropora_cervicornis_-_AF344355.1	0.165017	0.158416	0.0285714	0.0261905	0.0261905	0.0261905	0.0285714	0.0285714	0.0285714	0.0238095	0.0214286	0.0261905	0.0261905	0.0261905	0.0238095	0.0309524	0.0285714	0.0285714	0.0309524	0.0285714	0.0285714	0.0261905	0.0285714	0.0309524	0.0333333	0.0285714	0.0309524	0.0333333	0.0333333	0.0333333	0.0309524	0.0309524	0.0309524	0.0309524	0.0333333	0.0309524	0.0333333	0.0238095	0.0261905	0.0238095	0.0309524	0.0333333	0.0309524	0.0285714	0.0285714	0.0333333	0.0333333	0.0309524	0.0333333
Acropora_prolifera_-_AF238299.1	0.162252	0.155629	0.0238663	0.0214797	0.0214797	0.0214797	0.0238663	0.0238663	0.0238663	0.0190931	0.0167064	0.0214797	0.0214797	0.0214797	0.0190931	0.026253	0.0238663	0.0238663	0.026253	0.0238663	0.0238663	0.0214797	0.0238663	0.026253	0.0286396	0.0238663	0.026253	0.0286396	0.0286396	0.0286396	0.026253	0.026253	0.026253	0.026253	0.0286396	0.026253	0.0286396	0.0190931	0.0214797	0.0190931	0.026253	0.0286396	0.026253	0.0238663	0.0238663	0.0286396	0.0286396	0.026253	0.0286396
Acropora_palmata_-_EU918782.1	0.161716	0.155116	0.0238095	0.0214286	0.0214286	0.0214286	0.0238095	0.0238095	0.0238095	0.0190476	0.0166667	0.0214286	0.0214286	0.0214286	0.0190476	0.0261905	0.0238095	0.0238095	0.0261905	0.0238095	0.0238095	0.0214286	0.0238095	0.0261905	0.0285714	0.0238095	0.0261905	0.0285714	0.0285714	0.0285714	0.0261905	0.0261905	0.0261905	0.0261905	0.0285714	0.0261905	0.0285714	0.0190476	0.0214286	0.0190476	0.0261905	0.0285714	0.0261905	0.0238095	0.0238095	0.0285714	0.0285714	0.0261905	0.0285714
Acropora_cervicornis_-_AF344356.1	0.161716	0.155116	0.0238095	0.0214286	0.0214286	0.0214286	0.0238095	0.0238095	0.0238095	0.0190476	0.0166667	0.0214286	0.0214286	0.0214286	0.0190476	0.0261905	0.0238095	0.0238095	0.0261905	0.0238095	0.0238095	0.0214286	0.0238095	0.0261905	0.0285714	0.0238095	0.0261905	0.0285714	0.0285714	0.0285714	0.0261905	0.0261905	0.0261905	0.0261905	0.0285714	0.0261905	0.0285714	0.0190476	0.0214286	0.0190476	0.0261905	0.0285714	0.0261905	0.0238095	0.0238095	0.0285714	0.0285714	0.0261905	0.0285714
Acropora_palmata_-_AF238297.1	0.161716	0.155116	0.0238095	0.0214286	0.0214286	0.0214286	0.0238095	0.0238095	0.0238095	0.0190476	0.0166667	0.0214286	0.0214286	0.0214286	0.0190476	0.0261905	0.0238095	0.0238095	0.0261905	0.0238095	0.0238095	0.0214286	0.0238095	0.0261905	0.0285714	0.0238095	0.0261905	0.0285714	0.0285714	0.0285714	0.0261905	0.0261905	0.0261905	0.0261905	0.0285714	0.0261905	0.0285714	0.0190476	0.0214286	0.0190476	0.0261905	0.0285714	0.0261905	0.0238095	0.0238095	0.0285714	0.0285714	0.0261905	0.0285714
Acropora_cervicornis_-_JN871692.1	0.161716	0.155116	0.0238095	0.0214286	0.0214286	0.0214286	0.0238095	0.0238095	0.0238095	0.0190476	0.0166667	0.0214286	0.0214286	0.0214286	0.0190476	0.0261905	0.0238095	0.0238095	0.0261905	0.0238095	0.0238095	0.0214286	0.0238095	0.0261905	0.0285714	0.0238095	0.0261905	0.0285714	0.0285714	0.0285714	0.0261905	0.0261905	0.0261905	0.0261905	0.0285714	0.0261905	0.0285714	0.0190476	0.0214286	0.0190476	0.0261905	0.0285714	0.0261905	0.0238095	0.0238095	0.0285714	0.0285714	0.0261905	0.0285714
Acropora_cervicornis_-_JN871693.1	0.158416	0.151815	0.0261905	0.0238095	0.0238095	0.0238095	0.0261905	0.0261905	0.0261905	0.0214286	0.0190476	0.0238095	0.0238095	0.0238095	0.0214286	0.0285714	0.0261905	0.0261905	0.0285714	0.0261905	0.0261905	0.0238095	0.0261905	0.0285714	0.0309524	0.0261905	0.0285714	0.0309524	0.0309524	0.0309524	0.0285714	0.0285714	0.0285714	0.0285714	0.0309524	0.0285714	0.0309524	0.0214286	0.0238095	0.0214286	0.0285714	0.0309524	0.0285714	0.0261905	0.0261905	0.0309524	0.0309524	0.0285714	0.0309524
Acropora_palmata_-_AF344411.1	0.168317	0.161716	0.0285714	0.0261905	0.0261905	0.0261905	0.0285714	0.0285714	0.0285714	0.0238095	0.0214286	0.0261905	0.0261905	0.0261905	0.0238095	0.0309524	0.0285714	0.0285714	0.0309524	0.0285714	0.0285714	0.0261905	0.0285714	0.0309524	0.0333333	0.0285714	0.0309524	0.0333333	0.0333333	0.0333333	0.0309524	0.0309524	0.0309524	0.0309524	0.0333333	0.0309524	0.0333333	0.0238095	0.0261905	0.0238095	0.0309524	0.0333333	0.0309524	0.0285714	0.0285714	0.0333333	0.0333333	0.0309524	0.0333333
Acropora_cervicornis_-_EU918780.1	0.165017	0.158416	0.0261905	0.0238095	0.0238095	0.0238095	0.0261905	0.0261905	0.0261905	0.0214286	0.0190476	0.0238095	0.0238095	0.0238095	0.0214286	0.0285714	0.0261905	0.0261905	0.0285714	0.0261905	0.0261905	0.0238095	0.0261905	0.0285714	0.0309524	0.0261905	0.0285714	0.0309524	0.0309524	0.0309524	0.0285714	0.0285714	0.0285714	0.0285714	0.0309524	0.0285714	0.0309524	0.0214286	0.0238095	0.0214286	0.0285714	0.0309524	0.0285714	0.0261905	0.0261905	0.0309524	0.0309524	0.0285714	0.0309524
Acropora_cytherea_-_AY083842.1	0.171617	0.165017	0.0357143	0.0333333	0.0333333	0.0333333	0.0357143	0.0357143	0.0357143	0.0309524	0.0285714	0.0309524	0.0333333	0.0333333	0.0309524	0.0380952	0.0357143	0.0357143	0.0380952	0.0357143	0.0357143	0.0333333	0.0357143	0.0380952	0.0404762	0.0357143	0.0380952	0.0404762	0.0404762	0.0404762	0.0380952	0.0380952	0.0380952	0.0380952	0.0404762	0.0380952	0.0404762	0.0309524	0.0333333	0.0309524	0.0380952	0.0404762	0.0380952	0.0357143	0.0357143	0.0404762	0.0404762	0.0380952	0.0404762
Acropora_cytherea_-_AF344361.1	0.174917	0.168317	0.0357143	0.0333333	0.0333333	0.0333333	0.0357143	0.0357143	0.0357143	0.0309524	0.0285714	0.0309524	0.0333333	0.0333333	0.0309524	0.0380952	0.0357143	0.0357143	0.0380952	0.0357143	0.0357143	0.0333333	0.0357143	0.0380952	0.0404762	0.0357143	0.0380952	0.0404762	0.0404762	0.0404762	0.0380952	0.0380952	0.0380952	0.0380952	0.0404762	0.0380952	0.0404762	0.0309524	0.0333333	0.0309524	0.0380952	0.0404762	0.0380952	0.0357143	0.0357143	0.0404762	0.0404762	0.0380952	0.0404762
Acropora_valida_-_AF344423.1	0.161716	0.155116	0.0285714	0.0261905	0.0261905	0.0261905	0.0285714	0.0285714	0.0285714	0.0238095	0.0214286	0.0238095	0.0261905	0.0261905	0.0238095	0.0309524	0.0285714	0.0285714	0.0309524	0.0285714	0.0285714	0.0261905	0.0285714	0.0309524	0.0333333	0.0285714	0.0309524	0.0333333	0.0333333	0.0333333	0.0309524	0.0309524	0.0309524	0.0309524	0.0333333	0.0309524	0.0333333	0.0238095	0.0261905	0.0238095	0.0309524	0.0333333	0.0309524	0.0285714	0.0285714	0.0333333	0.0333333	0.0309524	0.0333333
Acropora_cytherea_-_AF344362.1	0.165017	0.158416	0.0261905	0.0238095	0.0238095	0.0238095	0.0261905	0.0261905	0.0261905	0.0214286	0.0190476	0.0214286	0.0238095	0.0238095	0.0214286	0.0285714	0.0261905	0.0261905	0.0285714	0.0261905	0.0261905	0.0238095	0.0261905	0.0285714	0.0309524	0.0261905	0.0285714	0.0309524	0.0309524	0.0309524	0.0285714	0.0285714	0.0285714	0.0285714	0.0309524	0.0285714	0.0309524	0.0214286	0.0238095	0.0214286	0.0285714	0.0309524	0.0285714	0.0261905	0.0261905	0.0309524	0.0309524	0.0285714	0.0309524
Acropora_hyacinthus_-_AY083860.1	0.181518	0.174917	0.0357143	0.0333333	0.0333333	0.0333333	0.0357143	0.0357143	0.0357143	0.0309524	0.0285714	0.0309524	0.0333333	0.0333333	0.0309524	0.0380952	0.0357143	0.0357143	0.0380952	0.0357143	0.0357143	0.0333333	0.0357143	0.0380952	0.0404762	0.0357143	0.0380952	0.0404762	0.0404762	0.0404762	0.0380952	0.0380952	0.0380952	0.0380952	0.0404762	0.0380952	0.0404762	0.0309524	0.0333333	0.0309524	0.0380952	0.0404762	0.0380952	0.0357143	0.0357143	0.0404762	0.0404762	0.0380952	0.0404762
Acropora_hyacinthus_-_AY083862.1	0.181518	0.174917	0.0380952	0.0357143	0.0357143	0.0357143	0.0380952	0.0380952	0.0380952	0.0333333	0.0309524	0.0333333	0.0357143	0.0357143	0.0333333	0.0404762	0.0380952	0.0380952	0.0404762	0.0380952	0.0380952	0.0357143	0.0380952	0.0404762	0.0428571	0.0380952	0.0404762	0.0428571	0.0428571	0.0428571	0.0404762	0.0404762	0.0404762	0.0404762	0.0428571	0.0404762	0.0428571	0.0333333	0.0357143	0.0333333	0.0404762	0.0428571	0.0404762	0.0380952	0.0380952	0.0428571	0.0428571	0.0404762	0.0428571
Acropora_cytherea_-_AY083850.1	0.181518	0.174917	0.0380952	0.0357143	0.0357143	0.0357143	0.0380952	0.0380952	0.0380952	0.0333333	0.0309524	0.0333333	0.0357143	0.0357143	0.0333333	0.0404762	0.0380952	0.0380952	0.0404762	0.0380952	0.0380952	0.0357143	0.0380952	0.0404762	0.0428571	0.0380952	0.0404762	0.0428571	0.0428571	0.0428571	0.0404762	0.0404762	0.0404762	0.0404762	0.0428571	0.0404762	0.0428571	0.0333333	0.0357143	0.0333333	0.0404762	0.0428571	0.0404762	0.0380952	0.0380952	0.0428571	0.0428571	0.0404762	0.0428571
Acropora_cytherea_-_AY083851.1	0.178218	0.171617	0.0357143	0.0333333	0.0333333	0.0333333	0.0357143	0.0357143	0.0357143	0.0309524	0.0285714	0.0309524	0.0333333	0.0333333	0.0309524	0.0380952	0.0357143	0.0357143	0.0380952	0.0357143	0.0357143	0.0333333	0.0357143	0.0380952	0.0404762	0.0357143	0.0380952	0.0404762	0.0404762	0.0404762	0.0380952	0.0380952	0.0380952	0.0380952	0.0404762	0.0380952	0.0404762	0.0309524	0.0333333	0.0309524	0.0380952	0.0404762	0.0380952	0.0357143	0.0357143	0.0404762	0.0404762	0.0380952	0.0404762
Acropora_cytherea_-_AY083844.1	0.178218	0.171617	0.0333333	0.0309524	0.0309524	0.0309524	0.0333333	0.0333333	0.0333333	0.0285714	0.0261905	0.0285714	0.0309524	0.0309524	0.0285714	0.0357143	0.0333333	0.0333333	0.0357143	0.0333333	0.0333333	0.0309524	0.0333333	0.0357143	0.0380952	0.0333333	0.0357143	0.0380952	0.0380952	0.0380952	0.0357143	0.0357143	0.0357143	0.0357143	0.0380952	0.0357143	0.0380952	0.0285714	0.0309524	0.0285714	0.0357143	0.0380952	0.0357143	0.0333333	0.0333333	0.0380952	0.0380952	0.0357143	0.0380952
Acropora_sp._252-SJW2-3_-_KM214834.1	0.181518	0.174917	0.0357143	0.0333333	0.0333333	0.0333333	0.0357143	0.0357143	0.0357143	0.0309524	0.0285714	0.0309524	0.0333333	0.0333333	0.0309524	0.0380952	0.0357143	0.0357143	0.0380952	0.0357143	0.0357143	0.0333333	0.0357143	0.0380952	0.0404762	0.0357143	0.0380952	0.0404762	0.0404762	0.0404762	0.0380952	0.0380952	0.0380952	0.0380952	0.0404762	0.0380952	0.0404762	0.0309524	0.0333333	0.0309524	0.0380952	0.0404762	0.0380952	0.0357143	0.0357143	0.0404762	0.0404762	0.0380952	0.0404762
Acropora_cytherea_-_AY083846.1	0.181518	0.174917	0.0357143	0.0333333	0.0333333	0.0333333	0.0357143	0.0357143	0.0357143	0.0309524	0.0285714	0.0309524	0.0333333	0.0333333	0.0309524	0.0380952	0.0357143	0.0357143	0.0380952	0.0357143	0.0357143	0.0333333	0.0357143	0.0380952	0.0404762	0.0357143	0.0380952	0.0404762	0.0404762	0.0404762	0.0380952	0.0380952	0.0380952	0.0380952	0.0404762	0.0380952	0.0404762	0.0309524	0.0333333	0.0309524	0.0380952	0.0404762	0.0380952	0.0357143	0.0357143	0.0404762	0.0404762	0.0380952	0.0404762
Acropora_cytherea_-_AY083855.1	0.175497	0.168874	0.0310263	0.0286396	0.0286396	0.0286396	0.0310263	0.0310263	0.0310263	0.026253	0.0238663	0.026253	0.0286396	0.0286396	0.026253	0.0334129	0.0310263	0.0310263	0.0334129	0.0310263	0.0310263	0.0286396	0.0310263	0.0334129	0.0357995	0.0310263	0.0334129	0.0357995	0.0357995	0.0357995	0.0334129	0.0334129	0.0334129	0.0334129	0.0357995	0.0334129	0.0357995	0.026253	0.0286396	0.026253	0.0334129	0.0357995	0.0334129	0.0310263	0.0310263	0.0357995	0.0357995	0.0334129	0.0357995
Acropora_cytherea_-_AY083847.1	0.188119	0.181518	0.047619	0.0452381	0.0452381	0.0452381	0.047619	0.047619	0.047619	0.0428571	0.0404762	0.0428571	0.0404762	0.0452381	0.0428571	0.05	0.047619	0.047619	0.05	0.047619	0.047619	0.0452381	0.047619	0.05	0.052381	0.047619	0.05	0.052381	0.052381	0.052381	0.05	0.05	0.05	0.05	0.052381	0.05	0.052381	0.0428571	0.0452381	0.0428571	0.05	0.052381	0.05	0.047619	0.047619	0.052381	0.052381	0.05	0.052381
Acropora_hyacinthus_-_AY083864.1	0.184818	0.178218	0.0452381	0.0428571	0.0428571	0.0428571	0.0452381	0.0404762	0.0452381	0.0404762	0.0380952	0.0404762	0.0428571	0.0428571	0.0404762	0.047619	0.0452381	0.0452381	0.047619	0.0452381	0.0452381	0.0428571	0.0452381	0.047619	0.05	0.0452381	0.047619	0.05	0.05	0.05	0.047619	0.047619	0.047619	0.047619	0.05	0.047619	0.05	0.0404762	0.0428571	0.0404762	0.047619	0.05	0.047619	0.0452381	0.0452381	0.05	0.05	0.047619	0.05
Acropora_sp._ZTR-2009_-_FJ899060.1_(reversed)	0.178218	0.171617	0.0404762	0.0380952	0.0380952	0.0380952	0.0404762	0.0404762	0.0404762	0.0357143	0.0333333	0.0357143	0.0380952	0.0380952	0.0357143	0.0428571	0.0404762	0.0404762	0.0428571	0.0404762	0.0404762	0.0380952	0.0404762	0.0428571	0.0452381	0.0404762	0.0428571	0.0452381	0.0452381	0.0452381	0.0428571	0.0428571	0.0428571	0.0428571	0.0452381	0.0428571	0.0452381	0.0357143	0.0380952	0.0357143	0.0428571	0.0452381	0.0428571	0.0404762	0.0404762	0.0452381	0.0452381	0.0428571	0.0452381
Acropora_sp._ZTR-2009_-_FJ899053.1_(reversed)	0.174917	0.168317	0.0380952	0.0357143	0.0357143	0.0357143	0.0380952	0.0380952	0.0380952	0.0333333	0.0309524	0.0333333	0.0357143	0.0357143	0.0333333	0.0404762	0.0380952	0.0380952	0.0404762	0.0380952	0.0380952	0.0357143	0.0380952	0.0404762	0.0428571	0.0380952	0.0404762	0.0428571	0.0428571	0.0428571	0.0404762	0.0404762	0.0404762	0.0404762	0.0428571	0.0404762	0.0428571	0.0333333	0.0357143	0.0333333	0.0404762	0.0428571	0.0404762	0.0380952	0.0380952	0.0428571	0.0428571	0.0404762	0.0428571
Acropora_abrotanoides_-_FJ899062.1_(reversed)	0.171617	0.165017	0.0333333	0.0309524	0.0309524	0.0309524	0.0333333	0.0333333	0.0333333	0.0285714	0.0261905	0.0285714	0.0309524	0.0309524	0.0285714	0.0309524	0.0333333	0.0333333	0.0357143	0.0333333	0.0333333	0.0309524	0.0333333	0.0357143	0.0380952	0.0333333	0.0357143	0.0380952	0.0380952	0.0380952	0.0357143	0.0357143	0.0357143	0.0357143	0.0380952	0.0357143	0.0380952	0.0285714	0.0309524	0.0285714	0.0357143	0.0380952	0.0357143	0.0333333	0.0333333	0.0380952	0.0380952	0.0357143	0.0380952
Acropora_abrotanoides_-_FJ899061.1_(reversed)	0.168317	0.161716	0.0309524	0.0285714	0.0285714	0.0285714	0.0309524	0.0309524	0.0309524	0.0261905	0.0238095	0.0261905	0.0285714	0.0285714	0.0261905	0.0333333	0.0309524	0.0309524	0.0333333	0.0309524	0.0309524	0.0285714	0.0309524	0.0333333	0.0357143	0.0309524	0.0333333	0.0357143	0.0357143	0.0357143	0.0333333	0.0333333	0.0333333	0.0333333	0.0357143	0.0333333	0.0357143	0.0261905	0.0285714	0.0261905	0.0333333	0.0357143	0.0333333	0.0309524	0.0309524	0.0357143	0.0357143	0.0333333	0.0357143
Acropora_sp._ZTR-2009_-_FJ899052.1_(reversed)	0.161716	0.155116	0.0333333	0.0309524	0.0309524	0.0309524	0.0333333	0.0333333	0.0333333	0.0285714	0.0261905	0.0309524	0.0309524	0.0309524	0.0285714	0.0357143	0.0333333	0.0333333	0.0357143	0.0333333	0.0333333	0.0309524	0.0333333	0.0357143	0.0380952	0.0333333	0.0357143	0.0380952	0.0380952	0.0380952	0.0357143	0.0357143	0.0357143	0.0357143	0.0380952	0.0357143	0.0380952	0.0285714	0.0309524	0.0285714	0.0357143	0.0380952	0.0357143	0.0333333	0.0333333	0.0380952	0.0380952	0.0357143	0.0380952
Acropora_sp._ZTR-2009_-_FJ899051.1_(reversed)	0.161716	0.155116	0.0333333	0.0309524	0.0309524	0.0309524	0.0333333	0.0333333	0.0333333	0.0285714	0.0261905	0.0309524	0.0309524	0.0309524	0.0285714	0.0357143	0.0333333	0.0333333	0.0357143	0.0333333	0.0333333	0.0309524	0.0333333	0.0357143	0.0380952	0.0333333	0.0357143	0.0380952	0.0380952	0.0380952	0.0357143	0.0357143	0.0357143	0.0357143	0.0380952	0.0357143	0.0380952	0.0285714	0.0309524	0.0285714	0.0357143	0.0380952	0.0357143	0.0333333	0.0333333	0.0380952	0.0380952	0.0357143	0.0380952
Acropora_sp._ZTR-2009_-_FJ899045.1_(reversed)	0.161716	0.155116	0.0285714	0.0261905	0.0261905	0.0261905	0.0285714	0.0285714	0.0285714	0.0238095	0.0214286	0.0261905	0.0261905	0.0261905	0.0238095	0.0309524	0.0285714	0.0285714	0.0309524	0.0285714	0.0285714	0.0261905	0.0285714	0.0309524	0.0333333	0.0285714	0.0309524	0.0333333	0.0333333	0.0333333	0.0309524	0.0309524	0.0309524	0.0309524	0.0333333	0.0309524	0.0333333	0.0238095	0.0261905	0.0238095	0.0309524	0.0333333	0.0309524	0.0285714	0.0285714	0.0333333	0.0333333	0.0309524	0.0333333
Acropora_sp._ZTR-2009_-_FJ899046.1_(reversed)	0.165017	0.158416	0.0309524	0.0285714	0.0285714	0.0285714	0.0309524	0.0309524	0.0309524	0.0261905	0.0238095	0.0285714	0.0285714	0.0285714	0.0261905	0.0333333	0.0309524	0.0309524	0.0333333	0.0309524	0.0309524	0.0285714	0.0309524	0.0333333	0.0357143	0.0309524	0.0333333	0.0357143	0.0357143	0.0357143	0.0333333	0.0333333	0.0333333	0.0333333	0.0357143	0.0333333	0.0357143	0.0261905	0.0285714	0.0261905	0.0333333	0.0357143	0.0333333	0.0309524	0.0309524	0.0357143	0.0357143	0.0333333	0.0357143
Acropora_sp._ZTR-2009_-_FJ899044.1_(reversed)	0.165017	0.158416	0.0285714	0.0261905	0.0261905	0.0261905	0.0285714	0.0285714	0.0285714	0.0238095	0.0214286	0.0261905	0.0261905	0.0261905	0.0238095	0.0309524	0.0285714	0.0285714	0.0309524	0.0285714	0.0285714	0.0261905	0.0285714	0.0309524	0.0333333	0.0285714	0.0309524	0.0333333	0.0333333	0.0333333	0.0309524	0.0309524	0.0309524	0.0309524	0.0333333	0.0309524	0.0333333	0.0238095	0.0261905	0.0238095	0.0309524	0.0333333	0.0309524	0.0285714	0.0285714	0.0333333	0.0333333	0.0309524	0.0333333
Acropora_sp._ZTR-2009_-_FJ899043.1_(reversed)	0.165017	0.158416	0.0238095	0.0214286	0.0214286	0.0214286	0.0238095	0.0238095	0.0238095	0.0190476	0.0166667	0.0214286	0.0214286	0.0214286	0.0190476	0.0261905	0.0238095	0.0238095	0.0261905	0.0238095	0.0238095	0.0214286	0.0238095	0.0261905	0.0285714	0.0238095	0.0261905	0.0285714	0.0285714	0.0285714	0.0261905	0.0261905	0.0261905	0.0261905	0.0285714	0.0261905	0.0285714	0.0190476	0.0214286	0.0190476	0.0261905	0.0285714	0.0261905	0.0238095	0.0238095	0.0285714	0.0285714	0.0261905	0.0285714
Acropora_abrotanoides_-_FJ899055.1_(reversed)	0.171617	0.165017	0.0309524	0.0285714	0.0285714	0.0285714	0.0309524	0.0309524	0.0309524	0.0261905	0.0238095	0.0261905	0.0285714	0.0285714	0.0261905	0.0333333	0.0309524	0.0309524	0.0333333	0.0309524	0.0309524	0.0285714	0.0309524	0.0333333	0.0357143	0.0309524	0.0333333	0.0357143	0.0357143	0.0357143	0.0333333	0.0333333	0.0333333	0.0333333	0.0357143	0.0333333	0.0357143	0.0261905	0.0285714	0.0261905	0.0333333	0.0357143	0.0333333	0.0309524	0.0309524	0.0357143	0.0357143	0.0333333	0.0357143
Acropora_abrotanoides_-_FJ899054.1_(reversed)	0.171617	0.165017	0.0285714	0.0261905	0.0261905	0.0261905	0.0285714	0.0285714	0.0285714	0.0238095	0.0214286	0.0238095	0.0261905	0.0261905	0.0238095	0.0309524	0.0285714	0.0285714	0.0309524	0.0285714	0.0285714	0.0261905	0.0285714	0.0309524	0.0333333	0.0285714	0.0309524	0.0333333	0.0333333	0.0333333	0.0309524	0.0309524	0.0309524	0.0309524	0.0333333	0.0309524	0.0333333	0.0238095	0.0261905	0.0238095	0.0309524	0.0333333	0.0309524	0.0285714	0.0285714	0.0333333	0.0333333	0.0309524	0.0333333
Acropora_sp._ZTR-2009_-_FJ899059.1_(reversed)	0.171617	0.165017	0.0309524	0.0285714	0.0285714	0.0285714	0.0309524	0.0309524	0.0309524	0.0261905	0.0238095	0.0261905	0.0285714	0.0285714	0.0261905	0.0333333	0.0309524	0.0309524	0.0333333	0.0309524	0.0309524	0.0285714	0.0309524	0.0333333	0.0357143	0.0309524	0.0333333	0.0357143	0.0357143	0.0357143	0.0333333	0.0333333	0.0333333	0.0333333	0.0357143	0.0333333	0.0357143	0.0261905	0.0285714	0.0261905	0.0333333	0.0357143	0.0333333	0.0309524	0.0309524	0.0357143	0.0357143	0.0333333	0.0357143
Acropora_sp._ZTR-2009_-_FJ899063.1_(reversed)	0.168317	0.161716	0.0333333	0.0309524	0.0309524	0.0309524	0.0333333	0.0333333	0.0333333	0.0285714	0.0261905	0.0285714	0.0309524	0.0309524	0.0285714	0.0357143	0.0333333	0.0333333	0.0357143	0.0333333	0.0333333	0.0309524	0.0333333	0.0357143	0.0380952	0.0333333	0.0357143	0.0380952	0.0380952	0.0380952	0.0357143	0.0357143	0.0357143	0.0357143	0.0380952	0.0357143	0.0380952	0.0285714	0.0309524	0.0285714	0.0357143	0.0380952	0.0357143	0.0333333	0.0333333	0.0380952	0.0380952	0.0357143	0.0380952
Acropora_spicifera_-_AY083871.1	0.181518	0.174917	0.0357143	0.0333333	0.0333333	0.0333333	0.0357143	0.0357143	0.0357143	0.0309524	0.0285714	0.0309524	0.0333333	0.0333333	0.0309524	0.0380952	0.0357143	0.0357143	0.0380952	0.0357143	0.0357143	0.0333333	0.0357143	0.0380952	0.0404762	0.0357143	0.0380952	0.0404762	0.0404762	0.0404762	0.0380952	0.0380952	0.0380952	0.0380952	0.0404762	0.0380952	0.0404762	0.0309524	0.0333333	0.0309524	0.0357143	0.0380952	0.0357143	0.0333333	0.0333333	0.0380952	0.0380952	0.0357143	0.0380952
Acropora_robusta_-_FJ899050.1_(reversed)	0.165017	0.158416	0.0357143	0.0333333	0.0333333	0.0333333	0.0357143	0.0357143	0.0357143	0.0309524	0.0285714	0.0333333	0.0333333	0.0333333	0.0309524	0.0380952	0.0357143	0.0357143	0.0380952	0.0357143	0.0357143	0.0333333	0.0357143	0.0380952	0.0404762	0.0357143	0.0380952	0.0404762	0.0404762	0.0404762	0.0380952	0.0380952	0.0380952	0.0380952	0.0404762	0.0380952	0.0404762	0.0309524	0.0333333	0.0309524	0.0333333	0.0357143	0.0380952	0.0357143	0.0357143	0.0404762	0.0404762	0.0380952	0.0404762
Acropora_robusta_-_FJ899049.1_(reversed)	0.165017	0.158416	0.0357143	0.0333333	0.0333333	0.0333333	0.0357143	0.0357143	0.0357143	0.0309524	0.0285714	0.0333333	0.0333333	0.0333333	0.0309524	0.0380952	0.0357143	0.0357143	0.0380952	0.0357143	0.0357143	0.0333333	0.0357143	0.0380952	0.0404762	0.0357143	0.0380952	0.0404762	0.0404762	0.0404762	0.0380952	0.0380952	0.0380952	0.0380952	0.0404762	0.0380952	0.0404762	0.0309524	0.0333333	0.0309524	0.0333333	0.0357143	0.0380952	0.0357143	0.0357143	0.0404762	0.0404762	0.0380952	0.0404762
Acropora_robusta_-_FJ899047.1_(reversed)	0.168317	0.161716	0.0380952	0.0357143	0.0357143	0.0357143	0.0380952	0.0380952	0.0380952	0.0333333	0.0309524	0.0357143	0.0357143	0.0357143	0.0333333	0.0404762	0.0380952	0.0380952	0.0404762	0.0380952	0.0380952	0.0357143	0.0380952	0.0404762	0.0428571	0.0380952	0.0404762	0.0428571	0.0428571	0.0428571	0.0404762	0.0404762	0.0404762	0.0404762	0.0428571	0.0404762	0.0428571	0.0333333	0.0357143	0.0333333	0.0357143	0.0380952	0.0404762	0.0380952	0.0380952	0.0428571	0.0428571	0.0404762	0.0428571
Acropora_robusta_-_FJ899048.1_(reversed)	0.168317	0.161716	0.0357143	0.0333333	0.0333333	0.0333333	0.0357143	0.0357143	0.0357143	0.0309524	0.0285714	0.0309524	0.0333333	0.0333333	0.0309524	0.0380952	0.0357143	0.0357143	0.0380952	0.0357143	0.0357143	0.0333333	0.0357143	0.0380952	0.0404762	0.0357143	0.0380952	0.0404762	0.0404762	0.0404762	0.0380952	0.0380952	0.0380952	0.0380952	0.0404762	0.0380952	0.0404762	0.0309524	0.0333333	0.0309524	0.0380952	0.0404762	0.0380952	0.0357143	0.0357143	0.0404762	0.0404762	0.0380952	0.0404762
Acropora_hyacinthus_-_AY083859.1	0.184818	0.178218	0.0380952	0.0357143	0.0357143	0.0357143	0.0380952	0.0380952	0.0380952	0.0333333	0.0309524	0.0333333	0.0357143	0.0357143	0.0333333	0.0404762	0.0380952	0.0380952	0.0404762	0.0380952	0.0380952	0.0357143	0.0380952	0.0404762	0.0428571	0.0380952	0.0404762	0.0428571	0.0428571	0.0428571	0.0404762	0.0404762	0.0404762	0.0404762	0.0428571	0.0404762	0.0428571	0.0333333	0.0357143	0.0333333	0.0404762	0.0428571	0.0404762	0.0380952	0.0380952	0.0428571	0.0428571	0.0404762	0.0428571
Acropora_hyacinthus_-_AY083857.1	0.178218	0.171617	0.0357143	0.0333333	0.0333333	0.0333333	0.0357143	0.0357143	0.0357143	0.0309524	0.0285714	0.0309524	0.0333333	0.0333333	0.0309524	0.0380952	0.0357143	0.0357143	0.0380952	0.0357143	0.0357143	0.0333333	0.0357143	0.0380952	0.0404762	0.0357143	0.0380952	0.0404762	0.0404762	0.0404762	0.0380952	0.0380952	0.0380952	0.0380952	0.0404762	0.0380952	0.0404762	0.0309524	0.0333333	0.0309524	0.0380952	0.0404762	0.0380952	0.0357143	0.0357143	0.0404762	0.0404762	0.0380952	0.0404762
Acropora_spicifera_-_AY083868.1	0.184818	0.178218	0.0357143	0.0333333	0.0333333	0.0333333	0.0357143	0.0357143	0.0357143	0.0309524	0.0285714	0.0309524	0.0333333	0.0333333	0.0309524	0.0380952	0.0357143	0.0357143	0.0380952	0.0357143	0.0357143	0.0333333	0.0357143	0.0380952	0.0380952	0.0357143	0.0380952	0.0404762	0.0404762	0.0404762	0.0380952	0.0380952	0.0380952	0.0380952	0.0404762	0.0380952	0.0380952	0.0309524	0.0333333	0.0309524	0.0380952	0.0404762	0.0380952	0.0357143	0.0357143	0.0404762	0.0404762	0.0380952	0.0404762
Acropora_papillare_-_EU918798.1	0.165017	0.158416	0.0309524	0.0285714	0.0285714	0.0285714	0.0309524	0.0309524	0.0309524	0.0261905	0.0238095	0.0285714	0.0285714	0.0285714	0.0261905	0.0285714	0.0309524	0.0309524	0.0333333	0.0309524	0.0309524	0.0285714	0.0309524	0.0333333	0.0357143	0.0309524	0.0333333	0.0357143	0.0357143	0.0357143	0.0333333	0.0333333	0.0333333	0.0333333	0.0357143	0.0333333	0.0357143	0.0261905	0.0285714	0.0261905	0.0333333	0.0357143	0.0333333	0.0309524	0.0309524	0.0357143	0.0357143	0.0333333	0.0357143
Acropora_loisetteae_-_EU918776.1	0.161716	0.155116	0.0285714	0.0261905	0.0261905	0.0261905	0.0285714	0.0285714	0.0285714	0.0238095	0.0214286	0.0261905	0.0261905	0.0261905	0.0238095	0.0261905	0.0285714	0.0285714	0.0309524	0.0285714	0.0285714	0.0261905	0.0285714	0.0309524	0.0333333	0.0285714	0.0309524	0.0333333	0.0333333	0.0333333	0.0309524	0.0309524	0.0309524	0.0309524	0.0333333	0.0309524	0.0333333	0.0238095	0.0261905	0.0238095	0.0309524	0.0333333	0.0309524	0.0285714	0.0285714	0.0333333	0.0333333	0.0309524	0.0333333
Acropora_tortuosa_-_EU918896.1	0.165017	0.158416	0.0309524	0.0285714	0.0285714	0.0285714	0.0309524	0.0309524	0.0309524	0.0261905	0.0238095	0.0285714	0.0285714	0.0285714	0.0261905	0.0285714	0.0309524	0.0309524	0.0333333	0.0309524	0.0309524	0.0285714	0.0309524	0.0333333	0.0357143	0.0309524	0.0333333	0.0357143	0.0357143	0.0357143	0.0333333	0.0333333	0.0333333	0.0333333	0.0357143	0.0333333	0.0357143	0.0261905	0.0285714	0.0261905	0.0333333	0.0357143	0.0333333	0.0309524	0.0309524	0.0357143	0.0357143	0.0333333	0.0357143
Acropora_spathulata_-_EU918807.1	0.158416	0.151815	0.0261905	0.0238095	0.0238095	0.0238095	0.0261905	0.0261905	0.0261905	0.0214286	0.0190476	0.0238095	0.0238095	0.0238095	0.0214286	0.0238095	0.0261905	0.0261905	0.0285714	0.0261905	0.0261905	0.0238095	0.0261905	0.0285714	0.0309524	0.0261905	0.0285714	0.0309524	0.0309524	0.0309524	0.0285714	0.0285714	0.0285714	0.0285714	0.0309524	0.0285714	0.0309524	0.0214286	0.0238095	0.0214286	0.0285714	0.0309524	0.0285714	0.0261905	0.0261905	0.0309524	0.0309524	0.0285714	0.0309524
Acropora_papillare_-_EU918800.1	0.158416	0.151815	0.0238095	0.0214286	0.0214286	0.0214286	0.0238095	0.0238095	0.0238095	0.0190476	0.0166667	0.0214286	0.0214286	0.0214286	0.0190476	0.0214286	0.0238095	0.0238095	0.0261905	0.0238095	0.0238095	0.0214286	0.0238095	0.0261905	0.0285714	0.0238095	0.0261905	0.0285714	0.0285714	0.0285714	0.0261905	0.0261905	0.0261905	0.0261905	0.0285714	0.0261905	0.0285714	0.0190476	0.0214286	0.0190476	0.0261905	0.0285714	0.0261905	0.0238095	0.0238095	0.0285714	0.0285714	0.0261905	0.0285714
Acropora_tortuosa_-_EU918880.1	0.161716	0.155116	0.0309524	0.0285714	0.0285714	0.0285714	0.0309524	0.0309524	0.0309524	0.0261905	0.0238095	0.0285714	0.0285714	0.0285714	0.0261905	0.0285714	0.0309524	0.0309524	0.0333333	0.0309524	0.0309524	0.0285714	0.0309524	0.0333333	0.0357143	0.0309524	0.0333333	0.0357143	0.0357143	0.0357143	0.0333333	0.0333333	0.0333333	0.0333333	0.0357143	0.0333333	0.0357143	0.0261905	0.0285714	0.0261905	0.0333333	0.0357143	0.0333333	0.0309524	0.0309524	0.0357143	0.0357143	0.0333333	0.0357143
Acropora_tortuosa_-_EU918881.1	0.161716	0.155116	0.0285714	0.0261905	0.0261905	0.0261905	0.0285714	0.0285714	0.0285714	0.0238095	0.0214286	0.0261905	0.0261905	0.0261905	0.0238095	0.0261905	0.0285714	0.0285714	0.0309524	0.0285714	0.0285714	0.0261905	0.0285714	0.0309524	0.0333333	0.0285714	0.0309524	0.0333333	0.0333333	0.0333333	0.0309524	0.0309524	0.0309524	0.0309524	0.0333333	0.0309524	0.0333333	0.0238095	0.0261905	0.0238095	0.0309524	0.0333333	0.0309524	0.0285714	0.0285714	0.0333333	0.0333333	0.0309524	0.0333333
Acropora_jacquelineae_-_EU918848.1	0.161716	0.155116	0.0285714	0.0261905	0.0261905	0.0261905	0.0285714	0.0285714	0.0285714	0.0238095	0.0214286	0.0261905	0.0261905	0.0261905	0.0238095	0.0309524	0.0285714	0.0285714	0.0309524	0.0285714	0.0285714	0.0261905	0.0285714	0.0309524	0.0333333	0.0285714	0.0309524	0.0333333	0.0333333	0.0333333	0.0309524	0.0309524	0.0309524	0.0309524	0.0333333	0.0309524	0.0333333	0.0238095	0.0261905	0.0238095	0.0309524	0.0333333	0.0309524	0.0285714	0.0285714	0.0333333	0.0333333	0.0309524	0.0333333
Acropora_jacquelineae_-_EU918849.1	0.165017	0.158416	0.0309524	0.0285714	0.0285714	0.0285714	0.0309524	0.0309524	0.0309524	0.0261905	0.0238095	0.0285714	0.0285714	0.0285714	0.0261905	0.0333333	0.0309524	0.0309524	0.0333333	0.0309524	0.0309524	0.0285714	0.0309524	0.0333333	0.0357143	0.0309524	0.0333333	0.0357143	0.0357143	0.0357143	0.0333333	0.0333333	0.0333333	0.0333333	0.0357143	0.0333333	0.0357143	0.0261905	0.0285714	0.0261905	0.0333333	0.0357143	0.0333333	0.0309524	0.0309524	0.0357143	0.0357143	0.0333333	0.0357143
Acropora_jacquelineae_-_EU918873.1	0.158416	0.151815	0.0333333	0.0309524	0.0309524	0.0309524	0.0333333	0.0333333	0.0333333	0.0285714	0.0261905	0.0309524	0.0309524	0.0309524	0.0285714	0.0309524	0.0333333	0.0333333	0.0357143	0.0333333	0.0333333	0.0309524	0.0333333	0.0357143	0.0357143	0.0333333	0.0357143	0.0380952	0.0380952	0.0380952	0.0357143	0.0357143	0.0357143	0.0357143	0.0380952	0.0357143	0.0357143	0.0285714	0.0309524	0.0285714	0.0357143	0.0380952	0.0357143	0.0333333	0.0333333	0.0380952	0.0380952	0.0357143	0.0380952
Acropora_derawanensis_-_EU918875.1	0.165017	0.158416	0.0380952	0.0357143	0.0357143	0.0357143	0.0380952	0.0380952	0.0380952	0.0333333	0.0309524	0.0357143	0.0357143	0.0357143	0.0333333	0.0357143	0.0380952	0.0380952	0.0404762	0.0380952	0.0380952	0.0357143	0.0380952	0.0404762	0.0404762	0.0380952	0.0404762	0.0428571	0.0428571	0.0428571	0.0404762	0.0404762	0.0404762	0.0404762	0.0428571	0.0404762	0.0404762	0.0333333	0.0357143	0.0333333	0.0404762	0.0428571	0.0404762	0.0380952	0.0380952	0.0428571	0.0428571	0.0404762	0.0428571
Acropora_jacquelineae_-_EU918850.1	0.161716	0.155116	0.0333333	0.0309524	0.0309524	0.0309524	0.0333333	0.0333333	0.0333333	0.0285714	0.0261905	0.0309524	0.0309524	0.0309524	0.0285714	0.0357143	0.0333333	0.0333333	0.0357143	0.0333333	0.0333333	0.0309524	0.0333333	0.0357143	0.0380952	0.0333333	0.0357143	0.0380952	0.0380952	0.0380952	0.0357143	0.0357143	0.0357143	0.0357143	0.0380952	0.0357143	0.0380952	0.0285714	0.0309524	0.0285714	0.0357143	0.0380952	0.0357143	0.0333333	0.0333333	0.0380952	0.0380952	0.0357143	0.0380952
Acropora_jacquelineae_-_EU918847.1	0.168317	0.161716	0.0357143	0.0333333	0.0333333	0.0333333	0.0357143	0.0357143	0.0357143	0.0309524	0.0285714	0.0333333	0.0333333	0.0333333	0.0309524	0.0380952	0.0357143	0.0357143	0.0380952	0.0357143	0.0357143	0.0333333	0.0357143	0.0380952	0.0404762	0.0357143	0.0380952	0.0404762	0.0404762	0.0404762	0.0380952	0.0380952	0.0380952	0.0380952	0.0404762	0.0380952	0.0404762	0.0309524	0.0333333	0.0309524	0.0380952	0.0404762	0.0380952	0.0357143	0.0357143	0.0404762	0.0404762	0.0380952	0.0404762
Acropora_hyacinthus_-_AY083866.1	0.175497	0.168874	0.0310263	0.0286396	0.0286396	0.0286396	0.0310263	0.0310263	0.0310263	0.026253	0.0238663	0.0286396	0.0286396	0.0286396	0.026253	0.0334129	0.0310263	0.0310263	0.0334129	0.0310263	0.0310263	0.0286396	0.0310263	0.0334129	0.0357995	0.0310263	0.0334129	0.0357995	0.0357995	0.0357995	0.0334129	0.0334129	0.0334129	0.0334129	0.0357995	0.0334129	0.0357995	0.026253	0.0286396	0.026253	0.0334129	0.0357995	0.0334129	0.0310263	0.0310263	0.0357995	0.0357995	0.0334129	0.0357995
Acropora_cytherea_-_AY083852.1	0.165017	0.158416	0.0452381	0.0428571	0.0428571	0.0428571	0.0452381	0.0452381	0.0452381	0.0404762	0.0380952	0.0428571	0.0428571	0.0428571	0.0404762	0.047619	0.0452381	0.0452381	0.047619	0.0452381	0.0452381	0.0428571	0.0452381	0.047619	0.05	0.0452381	0.047619	0.05	0.05	0.05	0.047619	0.047619	0.047619	0.047619	0.05	0.047619	0.05	0.0404762	0.0428571	0.0404762	0.047619	0.05	0.047619	0.0452381	0.0452381	0.05	0.05	0.047619	0.05
Acropora_millepora_-_AY083872.1	0.186047	0.179402	0.0383693	0.0359712	0.0359712	0.0359712	0.0383693	0.0383693	0.0383693	0.0335731	0.0311751	0.0335731	0.0359712	0.0359712	0.0335731	0.0407674	0.0383693	0.0383693	0.0407674	0.0383693	0.0383693	0.0359712	0.0383693	0.0407674	0.0431655	0.0383693	0.0407674	0.0431655	0.0431655	0.0431655	0.0407674	0.0407674	0.0407674	0.0407674	0.0431655	0.0407674	0.0431655	0.0335731	0.0359712	0.0335731	0.0407674	0.0431655	0.0407674	0.0383693	0.0383693	0.0431655	0.0431655	0.0407674	0.0431655
Acropora_cytherea_-_AY083843.1	0.184818	0.178218	0.05	0.047619	0.047619	0.047619	0.05	0.05	0.05	0.0452381	0.0428571	0.0452381	0.047619	0.047619	0.0452381	0.052381	0.05	0.05	0.052381	0.05	0.05	0.047619	0.05	0.052381	0.0547619	0.05	0.052381	0.0547619	0.0547619	0.0547619	0.052381	0.052381	0.052381	0.052381	0.0547619	0.052381	0.0547619	0.0452381	0.047619	0.0452381	0.052381	0.0547619	0.052381	0.05	0.05	0.0547619	0.0547619	0.052381	0.0547619
Acropora_cytherea_-_AY083849.1	0.165563	0.15894	0.0334129	0.0310263	0.0310263	0.0310263	0.0334129	0.0334129	0.0334129	0.0286396	0.026253	0.0310263	0.0310263	0.0310263	0.0286396	0.0357995	0.0334129	0.0334129	0.0357995	0.0334129	0.0334129	0.0310263	0.0334129	0.0357995	0.0381862	0.0334129	0.0357995	0.0381862	0.0381862	0.0381862	0.0357995	0.0357995	0.0357995	0.0357995	0.0381862	0.0357995	0.0381862	0.0286396	0.0310263	0.0286396	0.0310263	0.0334129	0.0357995	0.0334129	0.0334129	0.0381862	0.0381862	0.0357995	0.0381862
Acropora_spicifera_-_AY083869.1	0.186047	0.179402	0.0406699	0.0382775	0.0382775	0.0382775	0.0406699	0.0406699	0.0406699	0.0358852	0.0334928	0.0358852	0.0358852	0.0382775	0.0358852	0.0430622	0.0406699	0.0406699	0.0430622	0.0406699	0.0406699	0.0382775	0.0406699	0.0430622	0.0454545	0.0406699	0.0430622	0.0454545	0.0454545	0.0454545	0.0430622	0.0430622	0.0430622	0.0430622	0.0454545	0.0430622	0.0454545	0.0358852	0.0382775	0.0358852	0.0430622	0.0454545	0.0430622	0.0406699	0.0406699	0.0454545	0.0454545	0.0430622	0.0454545
Acropora_samoensis_-_KT447657.1	0.165017	0.158416	0.0404762	0.0380952	0.0380952	0.0380952	0.0404762	0.0404762	0.0404762	0.0357143	0.0333333	0.0380952	0.0380952	0.0380952	0.0357143	0.0428571	0.0404762	0.0404762	0.0428571	0.0404762	0.0404762	0.0380952	0.0404762	0.0428571	0.0404762	0.0357143	0.0380952	0.0452381	0.0452381	0.0452381	0.0428571	0.0428571	0.0428571	0.0428571	0.0452381	0.0428571	0.0404762	0.0357143	0.0380952	0.0309524	0.0428571	0.0452381	0.0428571	0.0404762	0.0404762	0.0452381	0.0452381	0.0428571	0.0452381
Acropora_digitifera_-_EU918791.1	0.18	0.173333	0.0552764	0.0527638	0.0527638	0.0527638	0.0552764	0.0552764	0.0527638	0.0502513	0.0477387	0.0527638	0.0527638	0.0527638	0.0502513	0.0577889	0.0527638	0.0552764	0.0577889	0.0552764	0.0552764	0.0527638	0.0552764	0.0577889	0.0603015	0.0552764	0.0577889	0.0603015	0.0577889	0.0603015	0.0577889	0.0577889	0.0577889	0.0577889	0.0577889	0.0577889	0.0603015	0.0502513	0.0527638	0.0502513	0.0577889	0.0603015	0.0577889	0.0552764	0.0552764	0.0603015	0.0603015	0.0577889	0.0603015
Acropora_digitifera_-_AF344363.1	0.18	0.173333	0.0552764	0.0527638	0.0527638	0.0527638	0.0552764	0.0552764	0.0527638	0.0502513	0.0477387	0.0527638	0.0527638	0.0527638	0.0502513	0.0577889	0.0527638	0.0552764	0.0577889	0.0552764	0.0552764	0.0527638	0.0552764	0.0577889	0.0603015	0.0552764	0.0577889	0.0603015	0.0577889	0.0603015	0.0577889	0.0577889	0.0577889	0.0577889	0.0577889	0.0577889	0.0603015	0.0502513	0.0527638	0.0502513	0.0577889	0.0603015	0.0577889	0.0552764	0.0552764	0.0603015	0.0603015	0.0577889	0.0603015
Acropora_sarmentosa_-_AF344415.1	0.161716	0.155116	0.0408654	0.0384615	0.0384615	0.0384615	0.0408654	0.0408654	0.0408654	0.0360577	0.0336538	0.0384615	0.0384615	0.0384615	0.0360577	0.0432692	0.0408654	0.0408654	0.0432692	0.0408654	0.0408654	0.0384615	0.0408654	0.0432692	0.0456731	0.0408654	0.0432692	0.0456731	0.0456731	0.0456731	0.0432692	0.0432692	0.0432692	0.0432692	0.0456731	0.0432692	0.0456731	0.0360577	0.0384615	0.0360577	0.0432692	0.0456731	0.0432692	0.0408654	0.0408654	0.0456731	0.0456731	0.0432692	0.0456731
Acropora_sarmentosa_-_AF344416.1	0.165017	0.158416	0.0404762	0.0380952	0.0380952	0.0380952	0.0404762	0.0404762	0.0404762	0.0357143	0.0333333	0.0380952	0.0380952	0.0380952	0.0357143	0.0428571	0.0404762	0.0404762	0.0428571	0.0404762	0.0404762	0.0380952	0.0404762	0.0428571	0.0452381	0.0404762	0.0428571	0.0452381	0.0452381	0.0452381	0.0428571	0.0428571	0.0428571	0.0428571	0.0452381	0.0428571	0.0452381	0.0357143	0.0380952	0.0357143	0.0428571	0.0452381	0.0428571	0.0404762	0.0404762	0.0452381	0.0452381	0.0428571	0.0452381
Acropora_florida_-_AF344370.1	0.161716	0.155116	0.0428571	0.0404762	0.0404762	0.0404762	0.0428571	0.0428571	0.0428571	0.0380952	0.0357143	0.0404762	0.0404762	0.0404762	0.0380952	0.0452381	0.0428571	0.0428571	0.0452381	0.0428571	0.0428571	0.0404762	0.0428571	0.0452381	0.047619	0.0428571	0.0452381	0.047619	0.047619	0.047619	0.0452381	0.0452381	0.0452381	0.0452381	0.047619	0.0452381	0.047619	0.0380952	0.0404762	0.0380952	0.0452381	0.047619	0.0452381	0.0428571	0.0428571	0.047619	0.047619	0.0452381	0.047619
Acropora_sarmentosa_-_AF344417.1	0.168317	0.161716	0.0452381	0.0428571	0.0428571	0.0428571	0.0452381	0.0452381	0.0452381	0.0404762	0.0380952	0.0428571	0.0428571	0.0428571	0.0404762	0.047619	0.0452381	0.0452381	0.0452381	0.0452381	0.0452381	0.0428571	0.0452381	0.047619	0.05	0.0452381	0.047619	0.05	0.05	0.05	0.047619	0.047619	0.047619	0.047619	0.05	0.047619	0.05	0.0404762	0.0428571	0.0404762	0.047619	0.05	0.047619	0.0452381	0.0452381	0.05	0.05	0.047619	0.05
Acropora_aspera_-_EU918785.1	0.155629	0.149007	0.0310263	0.0286396	0.0286396	0.0286396	0.0310263	0.0310263	0.0310263	0.026253	0.0238663	0.0286396	0.0286396	0.0286396	0.026253	0.0334129	0.0310263	0.0310263	0.0334129	0.0310263	0.0310263	0.0286396	0.0310263	0.0334129	0.0357995	0.0310263	0.0334129	0.0357995	0.0357995	0.0357995	0.0334129	0.0334129	0.0334129	0.0334129	0.0357995	0.0334129	0.0357995	0.026253	0.0286396	0.026253	0.0334129	0.0357995	0.0334129	0.0310263	0.0310263	0.0357995	0.0357995	0.0334129	0.0357995
Acropora_aspera_-_AF344346.1	0.155629	0.149007	0.0310263	0.0286396	0.0286396	0.0286396	0.0310263	0.0310263	0.0310263	0.026253	0.0238663	0.0286396	0.0286396	0.0286396	0.026253	0.0334129	0.0310263	0.0310263	0.0334129	0.0310263	0.0310263	0.0286396	0.0310263	0.0334129	0.0357995	0.0310263	0.0334129	0.0357995	0.0357995	0.0357995	0.0334129	0.0334129	0.0334129	0.0334129	0.0357995	0.0334129	0.0357995	0.026253	0.0286396	0.026253	0.0334129	0.0357995	0.0334129	0.0310263	0.0310263	0.0357995	0.0357995	0.0334129	0.0357995
Acropora_aspera_-_AF344342.1	0.158416	0.151815	0.0357143	0.0333333	0.0333333	0.0333333	0.0357143	0.0357143	0.0357143	0.0309524	0.0285714	0.0333333	0.0333333	0.0333333	0.0309524	0.0380952	0.0357143	0.0357143	0.0380952	0.0357143	0.0357143	0.0333333	0.0357143	0.0380952	0.0404762	0.0357143	0.0380952	0.0404762	0.0404762	0.0404762	0.0380952	0.0380952	0.0380952	0.0380952	0.0404762	0.0380952	0.0404762	0.0309524	0.0333333	0.0309524	0.0380952	0.0404762	0.0380952	0.0357143	0.0357143	0.0404762	0.0404762	0.0380952	0.0404762
Acropora_aspera_-_AF344344.1	0.151815	0.145215	0.0333333	0.0309524	0.0309524	0.0309524	0.0333333	0.0333333	0.0333333	0.0285714	0.0261905	0.0309524	0.0309524	0.0309524	0.0285714	0.0357143	0.0333333	0.0333333	0.0357143	0.0333333	0.0333333	0.0309524	0.0333333	0.0357143	0.0380952	0.0333333	0.0357143	0.0380952	0.0380952	0.0380952	0.0357143	0.0357143	0.0357143	0.0357143	0.0380952	0.0357143	0.0380952	0.0285714	0.0309524	0.0285714	0.0357143	0.0380952	0.0357143	0.0333333	0.0333333	0.0380952	0.0380952	0.0357143	0.0380952
Acropora_aspera_-_AF344337.1	0.155116	0.148515	0.0309524	0.0285714	0.0285714	0.0285714	0.0309524	0.0309524	0.0309524	0.0261905	0.0238095	0.0285714	0.0285714	0.0285714	0.0261905	0.0333333	0.0309524	0.0309524	0.0333333	0.0309524	0.0309524	0.0285714	0.0309524	0.0333333	0.0357143	0.0309524	0.0333333	0.0357143	0.0357143	0.0357143	0.0333333	0.0333333	0.0333333	0.0333333	0.0357143	0.0333333	0.0357143	0.0261905	0.0285714	0.0261905	0.0333333	0.0357143	0.0333333	0.0309524	0.0309524	0.0357143	0.0357143	0.0333333	0.0357143
Acropora_aspera_-_EU918786.1	0.155116	0.148515	0.0309524	0.0285714	0.0285714	0.0285714	0.0309524	0.0309524	0.0309524	0.0261905	0.0238095	0.0285714	0.0285714	0.0285714	0.0261905	0.0333333	0.0309524	0.0309524	0.0333333	0.0309524	0.0309524	0.0285714	0.0309524	0.0333333	0.0357143	0.0309524	0.0333333	0.0357143	0.0357143	0.0357143	0.0333333	0.0333333	0.0333333	0.0333333	0.0357143	0.0333333	0.0357143	0.0261905	0.0285714	0.0261905	0.0333333	0.0357143	0.0333333	0.0309524	0.0309524	0.0357143	0.0357143	0.0333333	0.0357143
Acropora aspera	0.155116	0.148515	0.0333333	0.0309524	0.0309524	0.0309524	0.0333333	0.0333333	0.0333333	0.0285714	0.0261905	0.0309524	0.0309524	0.0309524	0.0285714	0.0357143	0.0333333	0.0333333	0.0357143	0.0333333	0.0333333	0.0309524	0.0333333	0.0357143	0.0380952	0.0333333	0.0357143	0.0380952	0.0380952	0.0380952	0.0357143	0.0357143	0.0357143	0.0357143	0.0380952	0.0357143	0.0380952	0.0285714	0.0309524	0.0285714	0.0357143	0.0380952	0.0357143	0.0333333	0.0333333	0.0380952	0.0380952	0.0357143	0.0380952
Acropora_aspera_-_AF344345.1	0.151815	0.145215	0.0285714	0.0261905	0.0261905	0.0261905	0.0285714	0.0285714	0.0285714	0.0238095	0.0261905	0.0261905	0.0309524	0.0309524	0.0285714	0.0309524	0.0285714	0.0333333	0.0309524	0.0333333	0.0333333	0.0309524	0.0333333	0.0357143	0.0380952	0.0333333	0.0357143	0.0380952	0.0380952	0.0380952	0.0357143	0.0357143	0.0357143	0.0357143	0.0380952	0.0357143	0.0380952	0.0285714	0.0309524	0.0285714	0.0357143	0.0380952	0.0357143	0.0333333	0.0333333	0.0380952	0.0380952	0.0357143	0.0380952
Acropora_aspera_-_AF344339.1	0.155116	0.148515	0.0309524	0.0285714	0.0285714	0.0285714	0.0309524	0.0309524	0.0309524	0.0261905	0.0238095	0.0285714	0.0285714	0.0285714	0.0261905	0.0333333	0.0309524	0.0309524	0.0333333	0.0309524	0.0309524	0.0285714	0.0309524	0.0333333	0.0357143	0.0309524	0.0333333	0.0357143	0.0357143	0.0357143	0.0333333	0.0333333	0.0333333	0.0333333	0.0357143	0.0333333	0.0357143	0.0261905	0.0285714	0.0261905	0.0333333	0.0357143	0.0333333	0.0309524	0.0309524	0.0357143	0.0357143	0.0333333	0.0357143
Acropora_aspera_-_AF344343.1	0.158416	0.151815	0.0333333	0.0309524	0.0309524	0.0309524	0.0333333	0.0333333	0.0333333	0.0285714	0.0261905	0.0309524	0.0309524	0.0309524	0.0285714	0.0357143	0.0333333	0.0333333	0.0357143	0.0333333	0.0333333	0.0309524	0.0333333	0.0357143	0.0380952	0.0333333	0.0357143	0.0380952	0.0380952	0.0380952	0.0357143	0.0357143	0.0357143	0.0357143	0.0380952	0.0357143	0.0380952	0.0285714	0.0309524	0.0285714	0.0309524	0.0333333	0.0309524	0.0285714	0.0285714	0.0333333	0.0333333	0.0309524	0.0333333
Acropora_aspera_-_AF344347.1	0.158416	0.151815	0.0333333	0.0309524	0.0309524	0.0309524	0.0333333	0.0333333	0.0333333	0.0285714	0.0261905	0.0309524	0.0309524	0.0309524	0.0285714	0.0357143	0.0333333	0.0333333	0.0357143	0.0333333	0.0333333	0.0309524	0.0333333	0.0357143	0.0380952	0.0333333	0.0357143	0.0380952	0.0380952	0.0380952	0.0357143	0.0357143	0.0357143	0.0357143	0.0380952	0.0357143	0.0380952	0.0285714	0.0309524	0.0285714	0.0357143	0.0380952	0.0357143	0.0333333	0.0333333	0.0380952	0.0380952	0.0357143	0.0380952
Acropora_aspera_-_EU918788.1	0.155116	0.148515	0.0333333	0.0309524	0.0309524	0.0309524	0.0333333	0.0333333	0.0333333	0.0285714	0.0261905	0.0309524	0.0309524	0.0309524	0.0285714	0.0357143	0.0333333	0.0333333	0.0357143	0.0333333	0.0333333	0.0309524	0.0333333	0.0357143	0.0380952	0.0333333	0.0357143	0.0380952	0.0380952	0.0380952	0.0357143	0.0357143	0.0357143	0.0357143	0.0380952	0.0357143	0.0380952	0.0285714	0.0309524	0.0285714	0.0357143	0.0380952	0.0357143	0.0333333	0.0333333	0.0380952	0.0380952	0.0357143	0.0380952
Acropora_aspera_-_AF344338.1	0.155116	0.148515	0.0333333	0.0309524	0.0309524	0.0309524	0.0333333	0.0333333	0.0333333	0.0285714	0.0261905	0.0309524	0.0309524	0.0309524	0.0285714	0.0357143	0.0333333	0.0333333	0.0357143	0.0333333	0.0333333	0.0309524	0.0333333	0.0357143	0.0380952	0.0333333	0.0357143	0.0380952	0.0380952	0.0380952	0.0357143	0.0357143	0.0357143	0.0357143	0.0380952	0.0357143	0.0380952	0.0285714	0.0309524	0.0285714	0.0357143	0.0380952	0.0357143	0.0333333	0.0333333	0.0380952	0.0380952	0.0357143	0.0380952
Acropora_aspera_-_AF344348.1	0.158416	0.151815	0.0333333	0.0309524	0.0309524	0.0309524	0.0333333	0.0333333	0.0333333	0.0285714	0.0261905	0.0309524	0.0309524	0.0309524	0.0285714	0.0357143	0.0333333	0.0333333	0.0357143	0.0333333	0.0333333	0.0309524	0.0333333	0.0357143	0.0380952	0.0333333	0.0357143	0.0380952	0.0380952	0.0380952	0.0357143	0.0357143	0.0357143	0.0357143	0.0380952	0.0357143	0.0380952	0.0285714	0.0309524	0.0285714	0.0357143	0.0380952	0.0357143	0.0333333	0.0333333	0.0380952	0.0380952	0.0357143	0.0380952
Acropora_aspera_-_EU918787.1	0.158416	0.151815	0.0333333	0.0309524	0.0309524	0.0309524	0.0333333	0.0333333	0.0333333	0.0285714	0.0261905	0.0309524	0.0309524	0.0309524	0.0285714	0.0357143	0.0333333	0.0333333	0.0357143	0.0333333	0.0333333	0.0309524	0.0333333	0.0357143	0.0380952	0.0333333	0.0357143	0.0380952	0.0380952	0.0380952	0.0357143	0.0357143	0.0357143	0.0357143	0.0380952	0.0357143	0.0380952	0.0285714	0.0309524	0.0285714	0.0357143	0.0380952	0.0357143	0.0333333	0.0333333	0.0380952	0.0380952	0.0357143	0.0380952
Acropora_aspera_-_AF344340.1	0.158416	0.151815	0.0333333	0.0309524	0.0309524	0.0309524	0.0333333	0.0333333	0.0333333	0.0285714	0.0261905	0.0309524	0.0309524	0.0309524	0.0285714	0.0357143	0.0333333	0.0333333	0.0357143	0.0333333	0.0333333	0.0309524	0.0333333	0.0357143	0.0380952	0.0333333	0.0357143	0.0380952	0.0380952	0.0380952	0.0357143	0.0357143	0.0357143	0.0357143	0.0380952	0.0357143	0.0380952	0.0285714	0.0309524	0.0285714	0.0357143	0.0380952	0.0357143	0.0333333	0.0333333	0.0380952	0.0380952	0.0357143	0.0380952
Acropora_aspera_-_AF344341.1	0.15894	0.152318	0.0334129	0.0310263	0.0310263	0.0310263	0.0334129	0.0334129	0.0334129	0.0286396	0.026253	0.0310263	0.0310263	0.0310263	0.0286396	0.0357995	0.0334129	0.0334129	0.0357995	0.0334129	0.0334129	0.0310263	0.0334129	0.0357995	0.0381862	0.0334129	0.0357995	0.0357995	0.0357995	0.0357995	0.0334129	0.0334129	0.0334129	0.0334129	0.0357995	0.0334129	0.0381862	0.0286396	0.0310263	0.0286396	0.0357995	0.0381862	0.0357995	0.0334129	0.0334129	0.0381862	0.0381862	0.0357995	0.0381862
Acropora_florida_-_AF344369.1	0.175497	0.168874	0.0477327	0.0453461	0.0453461	0.0453461	0.0477327	0.0477327	0.0477327	0.0429594	0.0405728	0.0453461	0.0453461	0.0453461	0.0429594	0.0501193	0.0477327	0.0477327	0.0501193	0.0477327	0.0477327	0.0453461	0.0477327	0.0501193	0.052506	0.0477327	0.0501193	0.052506	0.052506	0.052506	0.0501193	0.0501193	0.0501193	0.0501193	0.052506	0.0501193	0.052506	0.0429594	0.0453461	0.0429594	0.0501193	0.052506	0.0501193	0.0477327	0.0477327	0.052506	0.052506	0.0501193	0.052506
Acropora_florida_-_AF209782.1	0.175497	0.168874	0.0477327	0.0453461	0.0453461	0.0453461	0.0477327	0.0477327	0.0477327	0.0429594	0.0405728	0.0453461	0.0453461	0.0453461	0.0429594	0.0501193	0.0477327	0.0477327	0.0501193	0.0477327	0.0477327	0.0453461	0.0477327	0.0501193	0.052506	0.0477327	0.0501193	0.052506	0.052506	0.052506	0.0501193	0.0501193	0.0501193	0.0501193	0.052506	0.0501193	0.052506	0.0429594	0.0453461	0.0429594	0.0501193	0.052506	0.0501193	0.0477327	0.0477327	0.052506	0.052506	0.0501193	0.052506
Acropora_hyacinthus_-_HM450562.1	0.165541	0.158784	0.0484262	0.0460048	0.0460048	0.0460048	0.0484262	0.0484262	0.0484262	0.0435835	0.0411622	0.0460048	0.0460048	0.0460048	0.0435835	0.0508475	0.0484262	0.0484262	0.0508475	0.0484262	0.0484262	0.0460048	0.0484262	0.0508475	0.0484262	0.0435835	0.0460048	0.0532688	0.0532688	0.0508475	0.0484262	0.0484262	0.0484262	0.0484262	0.0508475	0.0484262	0.0484262	0.0435835	0.0460048	0.0387409	0.0508475	0.0532688	0.0508475	0.0484262	0.0484262	0.0532688	0.0532688	0.0508475	0.0532688
Acropora_hyacinthus_-_HM450569.1	0.165541	0.158784	0.0484262	0.0460048	0.0460048	0.0460048	0.0484262	0.0484262	0.0484262	0.0435835	0.0411622	0.0460048	0.0460048	0.0460048	0.0435835	0.0508475	0.0484262	0.0484262	0.0508475	0.0484262	0.0484262	0.0460048	0.0484262	0.0508475	0.0484262	0.0435835	0.0460048	0.0532688	0.0532688	0.0508475	0.0484262	0.0484262	0.0484262	0.0484262	0.0508475	0.0484262	0.0484262	0.0435835	0.0460048	0.0387409	0.0508475	0.0532688	0.0508475	0.0484262	0.0484262	0.0532688	0.0532688	0.0508475	0.0532688
Acropora_hyacinthus_-_HM450561.1	0.165541	0.158784	0.0484262	0.0460048	0.0460048	0.0460048	0.0484262	0.0484262	0.0484262	0.0435835	0.0411622	0.0460048	0.0460048	0.0460048	0.0435835	0.0508475	0.0484262	0.0484262	0.0508475	0.0484262	0.0484262	0.0460048	0.0484262	0.0508475	0.0484262	0.0435835	0.0460048	0.0532688	0.0532688	0.0508475	0.0484262	0.0484262	0.0484262	0.0484262	0.0508475	0.0484262	0.0484262	0.0435835	0.0460048	0.0387409	0.0508475	0.0532688	0.0508475	0.0484262	0.0484262	0.0532688	0.0532688	0.0508475	0.0532688
Acropora_hyacinthus_-_HM450555.1	0.168919	0.162162	0.0460048	0.0435835	0.0435835	0.0435835	0.0460048	0.0460048	0.0460048	0.0411622	0.0387409	0.0435835	0.0435835	0.0435835	0.0411622	0.0484262	0.0460048	0.0460048	0.0484262	0.0460048	0.0460048	0.0435835	0.0460048	0.0484262	0.0460048	0.0411622	0.0435835	0.0508475	0.0508475	0.0484262	0.0460048	0.0460048	0.0460048	0.0460048	0.0484262	0.0460048	0.0460048	0.0411622	0.0435835	0.0363196	0.0484262	0.0508475	0.0484262	0.0460048	0.0460048	0.0508475	0.0508475	0.0484262	0.0508475
Acropora_hyacinthus_-_HM450568.1	0.168919	0.162162	0.0508475	0.0484262	0.0484262	0.0484262	0.0508475	0.0508475	0.0508475	0.0460048	0.0435835	0.0484262	0.0484262	0.0484262	0.0460048	0.0532688	0.0508475	0.0508475	0.0532688	0.0508475	0.0508475	0.0484262	0.0508475	0.0532688	0.0508475	0.0460048	0.0484262	0.0556901	0.0556901	0.0532688	0.0508475	0.0508475	0.0508475	0.0508475	0.0532688	0.0508475	0.0508475	0.0460048	0.0484262	0.0411622	0.0532688	0.0556901	0.0532688	0.0508475	0.0508475	0.0556901	0.0556901	0.0532688	0.0556901
Acropora_hyacinthus_-_HM450557.1	0.165541	0.158784	0.0484262	0.0460048	0.0460048	0.0460048	0.0484262	0.0484262	0.0484262	0.0435835	0.0411622	0.0460048	0.0460048	0.0460048	0.0435835	0.0508475	0.0484262	0.0484262	0.0508475	0.0484262	0.0484262	0.0460048	0.0484262	0.0508475	0.0484262	0.0435835	0.0460048	0.0532688	0.0532688	0.0508475	0.0484262	0.0484262	0.0484262	0.0484262	0.0508475	0.0484262	0.0484262	0.0435835	0.0460048	0.0387409	0.0508475	0.0532688	0.0508475	0.0484262	0.0484262	0.0532688	0.0532688	0.0508475	0.0532688
Acropora_valida_-_HM450590.1	0.165541	0.158784	0.0484262	0.0460048	0.0460048	0.0460048	0.0484262	0.0484262	0.0484262	0.0435835	0.0411622	0.0460048	0.0460048	0.0460048	0.0435835	0.0508475	0.0484262	0.0484262	0.0508475	0.0484262	0.0484262	0.0460048	0.0484262	0.0508475	0.0484262	0.0435835	0.0460048	0.0532688	0.0532688	0.0508475	0.0484262	0.0484262	0.0484262	0.0484262	0.0508475	0.0484262	0.0484262	0.0435835	0.0460048	0.0387409	0.0508475	0.0532688	0.0508475	0.0484262	0.0484262	0.0532688	0.0532688	0.0508475	0.0532688
Acropora_hyacinthus_-_HM450564.1	0.162162	0.155405	0.0508475	0.0484262	0.0484262	0.0484262	0.0508475	0.0508475	0.0508475	0.0460048	0.0435835	0.0484262	0.0484262	0.0484262	0.0460048	0.0532688	0.0508475	0.0508475	0.0532688	0.0508475	0.0508475	0.0484262	0.0508475	0.0532688	0.0508475	0.0460048	0.0484262	0.0556901	0.0556901	0.0532688	0.0508475	0.0508475	0.0508475	0.0508475	0.0532688	0.0508475	0.0508475	0.0460048	0.0484262	0.0411622	0.0532688	0.0556901	0.0532688	0.0508475	0.0508475	0.0556901	0.0556901	0.0532688	0.0556901
Acropora_hyacinthus_-_HM450556.1	0.165541	0.158784	0.0484262	0.0460048	0.0460048	0.0460048	0.0484262	0.0484262	0.0484262	0.0435835	0.0411622	0.0460048	0.0460048	0.0460048	0.0435835	0.0508475	0.0484262	0.0484262	0.0508475	0.0484262	0.0484262	0.0460048	0.0484262	0.0508475	0.0484262	0.0435835	0.0460048	0.0532688	0.0532688	0.0508475	0.0484262	0.0484262	0.0484262	0.0484262	0.0508475	0.0484262	0.0484262	0.0435835	0.0460048	0.0387409	0.0508475	0.0532688	0.0508475	0.0484262	0.0484262	0.0532688	0.0532688	0.0508475	0.0532688
Acropora_samoensis_-_KT447650.1	0.165017	0.158416	0.0404762	0.0380952	0.0380952	0.0380952	0.0404762	0.0404762	0.0404762	0.0357143	0.0333333	0.0380952	0.0380952	0.0380952	0.0357143	0.0428571	0.0404762	0.0404762	0.0428571	0.0404762	0.0404762	0.0380952	0.0404762	0.0428571	0.0452381	0.0404762	0.0428571	0.0452381	0.0452381	0.0452381	0.0428571	0.0428571	0.0428571	0.0428571	0.0452381	0.0428571	0.0452381	0.0357143	0.0380952	0.0357143	0.0428571	0.0452381	0.0428571	0.0404762	0.0404762	0.0452381	0.0452381	0.0428571	0.0452381
Acropora_samoensis_-_KT447648.1	0.165017	0.158416	0.0380952	0.0357143	0.0357143	0.0357143	0.0380952	0.0380952	0.0380952	0.0333333	0.0309524	0.0357143	0.0357143	0.0357143	0.0333333	0.0404762	0.0380952	0.0380952	0.0404762	0.0380952	0.0380952	0.0357143	0.0380952	0.0404762	0.0428571	0.0380952	0.0404762	0.0428571	0.0428571	0.0428571	0.0404762	0.0404762	0.0404762	0.0404762	0.0428571	0.0404762	0.0428571	0.0333333	0.0357143	0.0333333	0.0404762	0.0428571	0.0404762	0.0380952	0.0380952	0.0428571	0.0428571	0.0404762	0.0428571
Acropora_samoensis_-_KT447652.1	0.165017	0.158416	0.0404762	0.0380952	0.0380952	0.0380952	0.0404762	0.0404762	0.0404762	0.0357143	0.0333333	0.0380952	0.0380952	0.0380952	0.0357143	0.0428571	0.0404762	0.0404762	0.0428571	0.0404762	0.0404762	0.0380952	0.0404762	0.0428571	0.0452381	0.0404762	0.0428571	0.0452381	0.0452381	0.0452381	0.0428571	0.0428571	0.0428571	0.0428571	0.0452381	0.0428571	0.0452381	0.0357143	0.0380952	0.0357143	0.0428571	0.0452381	0.0428571	0.0404762	0.0404762	0.0452381	0.0452381	0.0428571	0.0452381
Acropora_samoensis_-_KT447653.1	0.165017	0.158416	0.0380952	0.0357143	0.0357143	0.0357143	0.0380952	0.0380952	0.0380952	0.0333333	0.0309524	0.0357143	0.0357143	0.0357143	0.0333333	0.0404762	0.0380952	0.0380952	0.0404762	0.0380952	0.0380952	0.0357143	0.0380952	0.0404762	0.0428571	0.0380952	0.0404762	0.0428571	0.0428571	0.0428571	0.0404762	0.0404762	0.0404762	0.0404762	0.0428571	0.0404762	0.0428571	0.0333333	0.0357143	0.0333333	0.0404762	0.0428571	0.0404762	0.0380952	0.0380952	0.0428571	0.0428571	0.0404762	0.0428571
Acropora_samoensis_-_KT447651.1	0.165017	0.158416	0.0380952	0.0357143	0.0357143	0.0357143	0.0380952	0.0380952	0.0380952	0.0333333	0.0309524	0.0357143	0.0357143	0.0357143	0.0333333	0.0404762	0.0380952	0.0380952	0.0404762	0.0380952	0.0380952	0.0357143	0.0380952	0.0404762	0.0428571	0.0380952	0.0404762	0.0428571	0.0428571	0.0428571	0.0404762	0.0404762	0.0404762	0.0404762	0.0428571	0.0404762	0.0428571	0.0333333	0.0357143	0.0333333	0.0404762	0.0428571	0.0404762	0.0380952	0.0380952	0.0428571	0.0428571	0.0404762	0.0428571
Acropora_samoensis_-_KT447649.1	0.161716	0.155116	0.0357143	0.0333333	0.0333333	0.0333333	0.0357143	0.0357143	0.0357143	0.0309524	0.0285714	0.0333333	0.0333333	0.0333333	0.0309524	0.0380952	0.0357143	0.0357143	0.0380952	0.0357143	0.0357143	0.0333333	0.0357143	0.0380952	0.0404762	0.0357143	0.0380952	0.0404762	0.0404762	0.0404762	0.0380952	0.0380952	0.0380952	0.0380952	0.0404762	0.0380952	0.0404762	0.0309524	0.0333333	0.0309524	0.0380952	0.0404762	0.0380952	0.0357143	0.0357143	0.0404762	0.0404762	0.0380952	0.0404762
[truncated: 145 more columns]

## Sheet: Caption
Table. Estimates of Evolutionary Divergence between Sequences
The number of base differences per site from between sequences are shown. Standard error estimate(s) are shown above the diagonal. This analysis involved 194 nucleotide sequences. All positions with less than 95% site coverage were eliminated, i.e., fewer than 5% alignment gaps, missing data, and ambiguous bases were allowed at any position (partial deletion option). There were a total of 420 pos…
1. Tamura K., Stecher G., and Kumar S. (2021). MEGA 11: Molecular Evolutionary Genetics Analysis Version 11. Molecular Biology and Evolution https://doi.org/10.1093/molbev/msab120.
Disclaimer: Although utmost care has been taken to ensure the correctness of the caption, the caption text is provided "as is" without any warranty of any kind. Authors advise the user to carefully check the caption prior to its use for any purpose and report any errors or problems to the authors immediately (www.megasoftware.net). In no event shall the authors and their employers be liable for a…
