# Supplementary material for: Membrane vectorial lipidomic features of coral host cells’ plasma membrane and lipid profiles of their endosymbionts Cladocopium
Source: Commun Biol. 2024 Jul 18;7:878. doi: 10.1038/s42003-024-06578-8 (PMC11258240; doi:10.1038/s42003-024-06578-8)
Supplement: Supplementary file 4 — Supplementary Data 3 [file 42003_2024_6578_MOESM4_ESM.xlsx]

## Sheet: PL, GL and BL molecular species
Membrane vectorial lipidomic features of plasma membrane of coral host cells and lipid profiles of their endosymbionts Cladocopium
Tatyana V. Sikorskaya, Ekaterina V. Ermolenko, Taliya T. Ginanova, Andrey V. Boroda, Kseniya V. Efimova, Bogdanov Mikhail
Profiles of the lipid molecular species (% of sum in lipid class) and content in lipid extract of Acropora aspera and Sinularia heterospiculata host and symbionts. Abbreviations: phosphatidylethanolamine (PE),phosphatidylcholine (PC), phosphatidylserine (PS), phosphatidylinositol (PI), phosphatidylglycerols (PG), ceramideaminoethylphosphonate (CAEP), 1,2-diacylglyceryl-sn-glycero-3-O-carboxy-(hyd…
			Octocoral Sinylaria heterospiculata host					Hexacoral Acropora aspera host					Symbiotic dinoflagellates _Sinularia heterospiculata					Symbiotic dinoflagellates -Acropora aspera						SG/AC		SG/AC
Molecular species	Formula	m/z	% of sum in lipid class																					HSD test_host		HSD test_symbionts
PC		[M+H]+				mean	st dev				mean	st dev				mean	st dev				mean	st dev		p_value		p_value
32:2alk	C40 H78 N O7 P	716.543	0	2.77389	0.531565	1.10182	1.47224	0	0	0	0	0	0	0	0	0	0	0	0	0	0	0		0.264845
34:4alk	C42 H78 N O7 P	740.548	0	1.15737	0.456882	0.538085	0.582944	0	0	0	0	0	0	0	0	0	0	0	0	0	0	0		0.185297
34:3alk	C42 H80 N O7 P	742.544	0	1.52583	0.527381	0.684404	0.774939	0	0	0	0	0	0	0	0	0	0	0	0	0	0	0		0.201045
34:2alk	C42 H82 N O7 P	744.594	1.64597	6.47494	6.62722	4.91604	2.83299	0	0	0	0	0	0	0	0	0	0	0	0	0	0	0		0.0398909
16:0alk/20:5	C44 H80 N O7 P	766.566	0	0	0	0	0	24.3522	33.9768	29.8703	29.3998	4.82954	0	0	0	0	0	0	0	0	0	0		0.00068405
16:0alk/20:4	C44 H82 N O7 P	768.584	11.613	15.9302	12.6044	13.3825	2.26133	28.2426	32.9491	36.4898	32.5605	4.13729	0	0	0	0	0	0	0	0	0	0		0.00235319
16:0alk/22:5//18:0alk/20:5	C46 H84 N O7 P	794.606	0	0	0	0	0	29.6905	18.1924	20.5181	22.8003	6.07929	0	0	0	0	0	0	0	0	0	0		0.003094
38:6//	C46 H80 N O8 P	806.569	0	0	0	0	0	3.98993	3.80791	1.55518	3.11767	1.35621	0	0	0	0	0	0	0	0	0	0		0.0165519
18:0/20:5//16:0/22:5	C46 H82 N O8 P	808.582	0	0	0	0	0	3.17157	3.52264	0	2.2314	1.94041	0	0	0	0	0	0	0	0	0	0		0.117395
18:0alk/20:4	C46 H86 N O7 P	796.622	86.741	72.1378	79.2526	79.3771	7.3024	0	0	0	0	0	0	0	0	0	0	0	0	0	0	0		0.000317476
16:0alk/22:4//18:0alk/20:4	C46 H86 N O7 P	796.618	0	0	0	0	0	10.5533	7.55118	11.5666	9.89033	2.08816	0	0	0	0	0	0	0	0	0	0		0.00141267
36:5//	C44 H78 N O8 P	780.555	0	0	0	0	0	0	0	0	0	0	0	0	0	0	0	11.2385	9.0801	9.32458	9.88105	1.1819				0.000375599
37:5//	C45 H80 N O8 P	794.57	0	0	0	0	0	0	0	0	0	0	0	0	0	0	0	1.62488	0	0	0.541627	0.938125				0.3741
16:0/22:6	C46 H80 N O8 P	806.571	0	0	0	0	0	0	0	0	0	0	42.3021	45.4016	62.4917	50.0651	10.8728	39.6112	42.0902	44.6745	42.1253	2.53185				0.285687
22:6/22:6	C52 H80 N O8 P	878.574	0	0	0	0	0	0	0	0	0	0	57.6979	54.5984	37.5083	49.9349	10.8728	47.5255	48.8297	46.0009	47.452	1.41583				0.715081
PE		[M-H]-
35:3alk//	C40 H76 N O7 P	712.533	0.757872	0.826566	1.41389	0.999443	0.360563	0	0	0	0	0	0	0	0	0	0	0	0	0	0	0		0.00880489
16:1alk/20:5	C41 H72 N O7 P	720.492	0	0	0	0	0	11.8434	10.4097	10.5347	10.9293	0.794121	0	0	0	0	0	0	0	0	0	0		0.000293881
16:1alk/20:4	C41 H74 N O7 P	722.51	0	0	1.22362	0.407872	0.706455	30.6651	32.368	36.7773	33.2702	3.15439	0	0	0	0	0	0	0	0	0	0		0.000325448
18:1alk/20:5	C43 H76 N O7 P	748.53	0.353374	1.80627	0.453764	0.871137	0.811405	19.0433	11.7179	12.1173	14.2929	4.11885	0	0	0	0	0	0	0	0	0	0		0.00537757
18:1alk/20:4	C43 H78 N O7 P	750.54	66.1725	84.1403	78.8345	76.3824	9.23144	38.4482	42.2589	40.0443	40.2505	1.91372	0	0	0	0	0	0	0	0	0	0		0.0028743
18:0alk/20:4	C43 H80 N O7 P	752.556	26.362	10.2264	15.0146	17.201	8.28702	0	0	0	0	0	0	0	0	0	0	0	0	0	0	0		0.0230291
19:0/20:4	C44 H78 N O8 P	778.543	0	0	0	0	0	0	3.24547	0.526361	1.25728	1.74182	0	0	0	0	0	0	0	0	0	0		0.279594
18:1/22:6	C45 H76 N O8 P	788.514	0	0	0	0	0	0	0	0	0	0	100	100	100	100	0	100	100	100	100	0
18:1alk/24:5	C47 H86 N O7 P	806.604	6.35426	4.00052	3.05966	4.47148	1.69704	0	0	0	0	0	0	0	0	0	0	0	0	0	0	0		0.0104722
PS		[M-H]-						100	96.7545	99.4736	98.7427	1.74182
18:0/22:4	C46 H82 N O10 P	838.555	0	0	0	0	0	100	89.1565	94.3638	94.5068	5.42315	0	0	0	0	0	0	0	0	0	0		0.000291626
18:0alk/24:6	C48 H84 N O9 P	848.574	3.54827	3.51255	2.47102	3.17728	0.611897	0	0	0	0	0	0	0	0	0	0	0	0	0	0	0		0.00105902
18:0alk/24:5	C48 H86 N O9 P	850.59	96.4517	96.4874	97.529	96.8227	0.611897	0	0	0	0	0	0	0	0	0	0	0	0	0	0	0		0.000291406
20:1/22:4	C48 H84 N O10 P	864.561	0	0	0	0	0	0	10.8435	5.6362	5.49322	5.42315	0	0	0	0	0	0	0	0	0	0		0.154401
PI		[M-H]-
18:0/22:5	C49 H85 O13 P	911.561	0	0	0	0	0	23.2227	17.2109	14.0355	18.1564	4.66604	0	0	0	0	0	0	7.29497	5.43246	4.24248	3.79028		0.00273019
18:0/22:4	C49 H87 O13 P	913.574	31.4262	47.2229	0	26.2164	24.0387	76.7773	82.7891	85.9645	81.8436	4.66604	0	0	0	0	0	0	4.73554	3.23413	2.65656	2.42003		0.0172155
18:0/24:5	C51 H89 O13 P	939.59	68.5738	52.7771	100	73.7836	24.0387	0	0	0	0	0	0	0	0	0	0	0	0	0	0	0		0.00619292
38:7//	C47 H77 O13 P	879.501	0	0	0	0	0	0	0	0	0	0	7.60774	3.54533	2.49719	4.55009	2.69937	0	0	0	0	0				0.0434257
16:0/22:6	C47 H79 O13 P	881.513	0	0	0	0	0	0	0	0	0	0	62.8761	76.7594	79.1989	72.9448	8.80466	80.4769	68.5387	72.63	73.8819	6.06677				0.886858
18:1/22:6	C49 H81 O13 P	907.53	0	0	0	0	0	0	0	0	0	0	13.2007	9.43452	10.025	10.8867	2.02556	11.1941	7.20286	8.1701	8.8557	2.08209				0.219307
18:0/22:6	C49 H83 O13 P	909.545	0	0	0	0	0	0	0	0	0	0	16.3155	10.2608	8.27888	11.6184	4.18678	8.32891	12.2279	11.5333	10.6967	2.07977				0.750085
CAEP		[M-H]-
18:2b/16:0	C36 H71 N2 O5 P	641.496	71.3427	81.9637	82.4601	78.5888	6.28025	1.64763	3.76615	2.80585	2.73988	1.0608	0	0	0	0	0	0	0	0	0	0		0.00029936
18:1b/16:0	C36 H73 N2 O5 P	643.505	1.07597	2.57303	2.02457	1.89119	0.757394	0	0	0	0	0	0	0	0	0	0	0	0	0	0	0		0.0125654
18:2b/16:0OH	C36 H71 N2 O6 P	657.493	27.5813	15.4633	17.5153	20.1866	6.48567	0	0	0	0	0	0	0	0	0	0	0	0	0	0	0		0.00590108
18:2bOH/16:0	C36 H71 N2 O6 P	657.492	0	0	0	0	0	92.1418	91.2627	93.6715	92.3587	1.21894	0	0	0	0	0	0	0	0	0	0		0.000291406
19:2bOH/16:0	C37 H73 N2 O6 P	671.507	0	0	0	0	0	2.34857	2.93239	2.53871	2.60655	0.297763	0	0	0	0	0	0	0	0	0	0		0.0003589
18:3OHb/16:0OH	C36 H71 N2 O7 P	673.482	0	0	0	0	0	3.86199	2.03875	0.983964	2.2949	1.45601	0	0	0	0	0	0	0	0	0	0		0.0526274
LPE		[M-H]-
16:1alk	C21 H44 N O6 P	436.276	0	0	0	0	0	0	22.0826	11.6903	11.2577	11.0477	0	0	0	0	0	0	0	0	0	0		0.152517
18:1alk	C23 H48 N O6 P	464.308	0	87.0646	73.6022	53.5556	46.8664	100	77.9174	88.3097	88.7423	11.0477	0	0	0	0	0	0	0	0	0	0		0.274548
20:4//	C25 H44 N O7 P	500.275	100	12.9354	26.3978	46.4444	46.8664	0	0	0	0	0	0	0	0	0	0	0	0	0	0	0		0.161398
GlcCer		[M-H]-
34:0(OH)/	C40 H79 N O9	716.565	0	0	0	0	0	0	0	0	0	0	0	0	0	0	0	2.24728	0.584675	1.8727	1.56822	0.872121				0.0358912
34:4(OH)/	C40 H71 N O9	708.503	0	0	0	0	0	0	0	0	0	0	5.44624	5.8691	5.08568	5.46701	0.392123	1.00258	1.16853	1.26094	1.14402	0.130913				0.000321696
35:4(OH)/	C41 H73 N O9	722.521	0	0	0	0	0	0	0	0	0	0	2.46752	4.61765	3.87259	3.65259	1.09182	31.7764	33.0729	29.8007	31.55	1.64783				0.000293386
36:4(OH)/	C42 H75 N O9	736.536	0	0	0	0	0	0	0	0	0	0	15.0493	13.3934	13.5306	13.9911	0.918975	0	0	0	0	0				0.000292372
19:3b/18:1OH	C43 H77 N O9	750.549	8.26093	0.435019	1.80909	3.50168	4.1785	13.6272	11.339	11.6081	12.1914	1.25069	77.037	76.1198	77.5111	76.8893	0.707317	52.8397	57.2407	56.2658	55.4487	2.31144		0.0262107		0.000354785
37:3(OH)/	C43 H79 N O9	752.565	0	0	0	0	0	0	0	0	0	0	0	0	0	0	0	12.134	7.93317	10.7999	10.289	2.1465				0.00136077
19:2b/20:0(OH)	C45 H85 N O9	782.61	27.9289	41.7232	33.4646	34.3722	6.94183	52.4061	47.0811	46.2203	48.5692	3.35067	0	0	0	0	0	0	0	0	0	0		0.0333938
19:2b/21:0(OH)	C46 H87 N O9	796.625	21.1521	18.6619	16.3803	18.7314	2.38662	14.3543	12.743	14.07	13.7224	0.860058	0	0	0	0	0	0	0	0	0	0		0.0269699
19:2b/22:0(OH)	C47 H89 N O9	810.649	42.6581	39.1798	48.346	43.3947	4.62726	19.6124	28.837	28.1016	25.517	5.12673	0	0	0	0	0	0	0	0	0	0		0.0111185
PG		[M-H]-
19:2/16:1	C41 H75 O10 P	757.497	0	0	0	0	0	0	0	0	0	0	0	0	0	0	0	33.9905	37.3488	35.3023	35.5472	1.69246				0.000291422
35:2//	C41 H77 O10 P	759.514	0	0	0	0	0	0	0	0	0	0	15.4905	17.709	10.1315	14.4437	3.89568	0	0	0	0	0				0.003218
20:2/16:2	C42 H75 O10 P	769.498	0	0	0	0	0	0	0	0	0	0	80.5699	77.7463	87.1159	81.8107	4.80646	63.0966	58.7628	59.5696	60.4763	2.30481				0.00248344
20:2/16:1	C42 H77 O10 P	771.512	0	0	0	0	0	0	0	0	0	0	3.93962	4.54472	2.75258	3.74564	0.911682	2.91287	3.88846	5.12808	3.97647	1.11022				0.794763
MGDG		[M+Na]+
16:3/16:4	C41 H64 O10	739.453	0	0	0	0	0	0	0	0	0	0	1.91196	2.12974	1.72306	1.92159	0.203508	0	0	0	0	0				0.000338653
32:6//	C41 H66 O10	741.459	0	0	0	0	0	0	0	0	0	0	3.92715	2.85627	3.5883	3.45724	0.54734	0	0	0	0	0				0.000617573
32:5//	C41 H68 O10	743.472	0	0	0	0	0	0	0	0	0	0	1.11185	1.79187	2.09562	1.66644	0.503734	0	0	0	0	0				0.00476894
32:4//	C41 H70 O10	745.494	0	0	0	0	0	0	0	0	0	0	5.38543	3.81003	3.7496	4.31502	0.927494	0	0	0	0	0				0.00150321
16:0/16:3	C41 H72 O10	747.505	0	0	0	0	0	0	0	0	0	0	4.64932	4.10787	3.66225	4.13981	0.494308	0	0	0	0	0				0.000374893
16:0/16:2	C41 H74 O10	749.519	0	0	0	0	0	0	0	0	0	0	10.4087	9.46228	8.56718	9.47938	0.920869	0	0	0	0	0				0.00032371
16:0/16:1	C41 H76 O10	751.537	0	0	0	0	0	0	0	0	0	0	0	2.27601	2.14527	1.47376	1.27799	0	0	0	0	0				0.11665
16:4/18:5	C43 H64 O10	763.453	0	0	0	0	0	0	0	0	0	0	0	3.26484	3.11646	2.1271	1.84361	0	0	0	0	0				0.116518
16:4/18:4	C43 H66 O10	765.463	0	0	0	0	0	0	0	0	0	0	11.8685	9.70061	8.64193	10.0703	1.64473	0	0	0	0	0				0.000674659
16:3/18:4	C43 H68 O10	767.476	0	0	0	0	0	0	0	0	0	0	15.462	11.7382	14.1691	13.7898	1.89064	0	0	0	0	0				0.000453397
34:6//	C43 H70 O10	769.492	0	0	0	0	0	0	0	0	0	0	5.11122	4.25915	4.55696	4.64244	0.432417	0	0	0	0	0				0.000318721
18:3/18:4//16:2/20:5	C45 H72 O10	795.504	0	0	0	0	0	0	0	0	0	0	0	0	0	0	0	6.80674	10.0433	10.7964	9.2155	2.11976				0.00188489
18:4/18:5	C45 H68 O10	791.472	0	0	0	0	0	0	0	0	0	0	15.3874	13.2299	12.4771	13.6981	1.51059	34.5074	45.9269	37.4354	39.2899	5.93131				0.00215608
18:4/18:4	C45 H70 O10	793.487	0	0	0	0	0	0	0	0	0	0	19.5343	16.5653	15.8504	17.3167	1.95352	11.41	15.7095	15.847	14.3221	2.52295				0.179565
16:3/22:6	C47 H72 O10	819.501	0	0	0	0	0	0	0	0	0	0	5.24223	8.7814	9.63441	7.88601	2.32897	0	0	0	0	0				0.00439944
18:5/20:5	C47 H70 O10	817.485	0	0	0	0	0	0	0	0	0	0	0	3.65808	2.55455	2.07087	1.87639	26.846	12.9128	16.5218	18.7602	7.23126				0.0181797
18:4/20:5	C47 H72 O10	819.503	0	0	0	0	0	0	0	0	0	0	0	0	0	0	0	11.4924	10.5738	12.1715	11.4126	0.801823				0.000293239
18:3/20:5//16:2/22:6	C47 H74 O10	821.521	0	0	0	0	0	0	0	0	0	0	0	2.36847	1.46776	1.27874	1.19549	8.93746	4.8337	7.22791	6.99969	2.06138				0.0143391
C30-34													59.8361	55.3969	56.0158	57.0829	2.40429	0	0	0	0	0				0.000291408
C36-38													40.1639	44.6031	41.9842	42.2504	2.23152	100	100	100	100	1.42109e-14				0.000291406
C40-42													0	0	0	0	0	0	0	0	0	0				0.0214775
number of carbon atoms in alkyl/acyl chains
db0-5													21.5553	21.4481	20.2199	21.0744	0.741952	0	0	0	0	0				0.000291406
db6-8													57.8151	49.6178	49.9976	52.4768	4.627	27.1542	30.5865	33.8713	30.5373	3.35885				0.00286248
db9-11													20.6296	28.9342	27.7825	25.7821	4.49919	72.8458	69.4135	66.1287	69.4627	3.35885				0.000437934
number of double bonds in alkyl/acyl chains
DGDG		[M+Na]+
16:4/16:3	C47 H74 O15	901.476	0	0	0	0	0	0	0	0	0	0	0	0.777754	0.149518	0.309091	0.412702	0	0	0	0	0				0.264547
16:4/16:2; 16:3/16:3	C47 H76 O15	903.517	0	0	0	0	0	0	0	0	0	0	0	2.49465	0.597493	1.03071	1.30253	0	0	0	0	0				0.24261
32:5//	C47 H78 O15	905.533	0	0	0	0	0	0	0	0	0	0	1.75852	2.31423	0.350929	1.47456	1.01198	0	0	0	0	0				0.0652918
32:4//	C47 H80 O15	907.548	0	0	0	0	0	0	0	0	0	0	3.07866	1.3938	2.95578	2.47608	0.939293	0	0	0	0	0				0.0104487
16:0/16:3;16:1/16:2	C47 H82 O15	909.561	0	0	0	0	0	0	0	0	0	0	7.30752	0.636663	5.94485	4.62968	3.52453	0	0	0	0	0				0.0854261
16:2/16:0	C47 H84 O15	911.578	0	0	0	0	0	0	0	0	0	0	4.84214	7.64187	8.87045	7.11816	2.06459	0	0	0	0	0				0.00413289
16:4/18:4	C49 H76 O15	927.517	0	0	0	0	0	0	0	0	0	0	0	6.88151	1.98647	2.95599	3.54172	0	0	0	0	0				0.222045
16:3/18:4	C49 H78 O15	929.526	0	0	0	0	0	0	0	0	0	0	6.0732	10.4254	1.66564	6.05476	4.37993	0	0	0	0	0				0.0749986
16:2/18:4	C49 H80 O15	931.544	0	0	0	0	0	0	0	0	0	0	2.32068	1.7922	2.54262	2.2185	0.385502	0	0	0	0	0				0.000796917
34:5//	C49 H82 O15	933.56	0	0	0	0	0	0	0	0	0	0	2.24534	0	0	0.748446	1.29635	0.935978	0.961293	0.406366	0.767879	0.313335				0.981215
16:0/18:4; 16:1/18:3	C49 H84 O15	935.576	0	0	0	0	0	0	0	0	0	0	0	0	0	0	0	0	0.537648	1.24768	0.59511	0.625822				0.175067
18:4/18:5	C51 H78 O15	953.526	0	0	0	0	0	0	0	0	0	0	0	0	0	0	0	8.7041	13.9079	10.2372	10.9497	2.67409				0.00230153
16:4/20:5;18:4/18:5	C51 H78 O15	953.526	0	0	0	0	0	0	0	0	0	0	0	12.0157	2.44894	4.82155	6.34951	0	0	0	0	0				0.258985
18:4/18:4//16:3/20:5	C51 H80 O15	955.541	0	0	0	0	0	0	0	0	0	0	23.6179	20.7356	14.3231	19.5589	4.75782	6.40732	12.5361	9.94122	9.62822	3.07637				0.0387293
36:7//	C51 H82 O15	957.56	0	0	0	0	0	0	0	0	0	0	1.81225	0.192194	1.57072	1.19172	0.873999	0	0	0	0	0				0.0777031
18:3/18:4//16:2/20:5	C51 H82 O15	957.56	0	0	0	0	0	0	0	0	0	0	0	0	0	0	0	4.58273	7.36322	5.90245	5.94947	1.39084				0.00199415
16:4/22:6; 18:5/20:5	C53 H80 O15	979.537	0	0	0	0	0	0	0	0	0	0	5.02682	8.65706	7.96475	7.21621	1.92741	0	0	0	0	0				0.00311235
18:5/20:5	C53 H80 O15	979.537	0	0	0	0	0	0	0	0	0	0	0	0	0	0	0	36.0605	27.8287	30.2875	31.3922	4.2256				0.000439865
18:4/20:5//16:3/22:6	C53 H82 O15	981.556	0	0	0	0	0	0	0	0	0	0	34.7925	16.5629	33.6088	28.3214	10.2004	33.4465	26.0368	24.9119	28.1317	4.63692				0.978165
18:3/20:5	C53 H84 O15	983.569	0	0	0	0	0	0	0	0	0	0	0	0	0	0	0	8.52629	8.41802	10.2069	9.05039	1.00299				0.000349821
16:2/22:6	C53 H84 O15	983.572	0	0	0	0	0	0	0	0	0	0	3.92082	2.81034	7.48953	4.74023	2.44484	0	0	0	0	0				0.0285359
18:4/22:6	C55 H84 O15	1007.57	0	0	0	0	0	0	0	0	0	0	3.2036	0	4.07224	2.42528	2.14479	0	0	0	0	0				0.121937
18:4/22:6; 20:5/20:5	C55 H84 O15	1007.57	0	0	0	0	0	0	0	0	0	0	0	0	0	0	0	1.12519	2.00461	2.35061	1.82681	0.631764				0.00761655
18:3/22:6	C55 H86 O15	1009.6	0	0	0	0	0	0	0	0	0	0	0	0	0	0	0	0	0.616979	1.98172	0.866232	1.0141				0.213341
20:5/22:6	C57 H86 O15	1033.6	0	0	0	0	0	0	0	0	0	0	0	4.66808	3.45812	2.70873	2.42259	0.211444	0.788593	2.52647	1.1755	1.20504				0.38212
C30-34													27.6261	34.3581	25.0638	29.016	4.80054	0.935978	1.49894	1.65405	1.36299	0.377847				0.000801304
C36-38													69.1703	60.9738	67.4059	65.85	4.31409	97.7274	96.0909	91.4872	95.1018	3.23556				0.000934336
C39-42													3.2036	4.66808	7.53037	5.13402	2.20069	1.33664	3.41018	6.8588	3.86854	2.78947				0.570873
number of carbon atoms in alkyl/acyl chains
db0-5													19.2322	11.9866	18.122	16.4469	3.90246	0.935978	1.49894	1.65405	1.36299	0.377847				0.00283717
db6-8													37.7449	46.1097	30.3251	38.0599	7.89702	19.5163	28.3174	26.0505	24.6281	4.56968				0.0635054
db9-11													43.0229	41.9037	51.5529	45.4932	5.27761	79.5477	71.1837	72.2954	74.3423	4.54216				0.00221381
number of double bonds in alkyl/acyl chains
SQDG		[M-H]-
14:0/14:1	C37 H68 O12 S	735.428	0	0	0	0	0	0	0	0	0	0	0	0	0	0	0	0.877319	1.09413	1.28265	1.0847	0.202832				0.000972588
14:0/14:0; 12:0/16:0	C37 H70 O12 S	737.447	0	0	0	0	0	0	0	0	0	0	1.00123	0.924635	1.24624	1.05737	0.16799	1.66748	1.83282	2.60826	2.03619	0.502282				0.0330495
14:2/16:0	C39 H70 O12 S	761.447	0	0	0	0	0	0	0	0	0	0	2.19074	2.77598	3.72452	2.89708	0.774026	1.13754	1.23787	1.52947	1.30163	0.203596				0.0261641
14:1/16:0	C39 H72 O12 S	763.462	0	0	0	0	0	0	0	0	0	0	11.1113	11.6698	12.9809	11.9207	0.959681	44.198	55.1073	42.3843	47.2298	6.88206				0.00113949
14:0/16:0	C39 H74 O12 S	765.479	0	0	0	0	0	0	0	0	0	0	44.3628	30.5358	35.2153	36.7046	7.03277	40.6081	33.3944	40.1284	38.0436	4.0335				0.789235
16:0/16:4	C41 H70 O12 S	785.447	0	0	0	0	0	0	0	0	0	0	0.59461	0.662499	0.856074	0.704395	0.135673	0	0	0	0	0				0.00105942
16:0/16:3	C41 H72 O12 S	787.461	0	0	0	0	0	0	0	0	0	0	2.45654	2.43082	2.67042	2.51926	0.131538	0	0	0	0	0				0.000291471
16:0/16:2	C41 H74 O12 S	789.476	0	0	0	0	0	0	0	0	0	0	9.73753	9.23532	10.1853	9.71937	0.47524	0	0	0	0	0				0.00029143
16:0/16:1	C41 H76 O12 S	791.493	0	0	0	0	0	0	0	0	0	0	2.00412	2.56032	1.71428	2.0929	0.42995	0.569046	0.720402	0.701505	0.663651	0.0824733				0.00500208
16:0/16:0	C41 H78 O12 S	793.511	0	0	0	0	0	0	0	0	0	0	23.4156	32.3501	25.4616	27.0758	4.68086	5.84473	3.71127	10.0809	6.54563	3.24214				0.00354146
34:4//	C43 H74 O12 S	813.477	0	0	0	0	0	0	0	0	0	0	0.280598	0.225431	0.20302	0.236349	0.0399249	0	0	0	0	0				0.000732679
34:0//	C43 H82 O12 S	821.544	0	0	0	0	0	0	0	0	0	0	0.277469	0	0.123385	0.133618	0.139017	0	0	0	0	0				0.171463
36:8//	C45 H70 O12 S	833.459	0	0	0	0	0	0	0	0	0	0	0.14596	0.327291	1.26413	0.579127	0.600119	0	0	0	0	0				0.170125
36:6//	C45 H74 O12 S	837.474	0	0	0	0	0	0	0	0	0	0	0	0.165458	0	0.0551526	0.0955271	0	0	0	0	0				0.3741
16:0/20:5	C45 H76 O12 S	839.488	0	0	0	0	0	0	0	0	0	0	0.0327916	0.640835	0.520504	0.398043	0.321989	0	0	0	0	0				0.0991476
16:0/22:6	C47 H78 O12 S	865.504	0	0	0	0	0	0	0	0	0	0	0.409289	5.10483	5.39977	3.63796	2.8	0	0	0	0	0				0.0877879
16:0/18:3(OH)3	C43 H76 O15 S	863.478	0	0	0	0	0	0	0	0	0	0	1.97944	0.390862	0.634659	1.00165	0.855519	5.09785	3.00188	1.28453	3.12809	1.90979				0.153402
SQ 28-31													58.6661	45.9063	53.1669	52.5797	6.40014	88.4884	92.6665	87.9331	89.696	2.58746				0.00095792
SQ 32-34													40.7459	47.8553	41.8487	43.4833	3.82622	11.5116	7.43354	12.0669	10.3374	2.53006				0.000460705
SQ 35-40													0.58804	6.23841	7.1844	4.67028	3.56683	0	0	0	0	0				0.0861115
number of carbon atoms in alkyl/acyl chains
SFA													69.057	63.8105	62.0465	64.9714	3.64659	48.1203	38.9385	52.8175	46.6254	7.05926				0.0124092
MUFA													13.1155	14.2301	14.6952	14.0136	0.811812	45.6443	56.9218	44.3685	48.9782	6.90888				0.00117716
PUFA													17.8275	21.9593	25.4584	21.7484	3.8198	6.23539	4.23975	2.814	4.42971	1.71859				0.00222877
alkyl/acyl chains with saturated FA (SFA), monounsaturated FA (MUFA)and polyunsaturated FA (PUFA)
DGCC		[M+H]+
32:5//	C42 H71 N O8	718.532	0	0	0	0	0	0	0	0	0	0	0.208654	0.498982	0.18438	0.297339	0.17505	0	0	0	0	0				0.0424671
14:1/18:3	C42 H73 N O8	720.546	0	0	0	0	0	0	0	0	0	0	0.478144	1.55936	0.82018	0.952562	0.552632	0	0	0	0	0				0.0406853
16:0/16:3	C42 H75 N O8	722.557	0	0	0	0	0	0	0	0	0	0	3.29498	4.1795	2.08397	3.18615	1.052	0	0	0	0	0				0.00648559
16:0/16:2	C42 H77 N O8	724.575	0	0	0	0	0	0	0	0	0	0	2.44775	3.78928	1.91737	2.71814	0.964803	0	0	0	0	0				0.00832846
16:0/16:1	C42 H79 N O8	726.596	0	0	0	0	0	0	0	0	0	0	0.608825	1.45989	1.12322	1.06398	0.428613	0	0	0	0	0				0.0128233
16:0/16:0	C42 H81 N O8	728.615	0	0	0	0	0	0	0	0	0	0	0.536108	0.924302	1.17772	0.879378	0.323158	0	0	0	0	0				0.00937804
16:0/18:4	C44 H77 N O8	748.575	0	0	0	0	0	0	0	0	0	0	2.95726	2.64577	1.48548	2.36284	0.77561	1.63157	0.630567	0.849289	1.03714	0.52628				0.0706545
16:0/18:3	C44 H79 N O8	750.597	0	0	0	0	0	0	0	0	0	0	0	0	0	0	0	1.61526	3.10016	2.34444	2.35329	0.742489				0.00554201
16:0/18:1	C44 H83 N O8	754.621	0	0	0	0	0	0	0	0	0	0	3.19945	0.510525	0.957766	1.55591	1.44081	2.01842	1.27181	0.144747	1.14499	0.943254				0.700767
36:7//	C46 H75 N O8	770.553	0	0	0	0	0	0	0	0	0	0	0	0	0	0	0	0.376981	0.867179	0.490653	0.578271	0.256576				0.0176645
14:0/22:6	C46 H77 N O8	772.574	0	0	0	0	0	0	0	0	0	0	3.08896	5.12872	3.24842	3.82203	1.13443	2.25728	1.37485	1.52658	1.71957	0.47181				0.0415591
16:0/20:5	C46 H79 N O8	774.595	0	0	0	0	0	0	0	0	0	0	8.67078	15.7624	14.123	12.8521	3.71273	19.5655	14.9244	20.2256	18.2385	2.88901				0.118555
16:0/20:4	C46 H81 N O8	776.617	0	0	0	0	0	0	0	0	0	0	1.52566	1.33492	1.48244	1.44767	0.100007	0	0	0	0	0				0.000292975
16:0/22:5//18:0/20:5	C48 H83 N O8	802.615	0	0	0	0	0	0	0	0	0	0	5.35448	4.24202	5.70808	5.10153	0.765061	5.04888	3.94168	1.26823	3.4196	1.94364				0.235816
16:0/22:6	C48 H81 N O8	800.601	0	0	0	0	0	0	0	0	0	0	32.8077	37.9723	49.7974	40.1924	8.70971	36.0862	49.8244	62.4808	49.4638	13.201				0.367554
16:2/22:6	C48 H77 N O8	796.567	0	0	0	0	0	0	0	0	0	0	2.44717	3.00919	1.66429	2.37355	0.675465	0	0	0	0	0				0.00386989
38:7//	C48 H79 N O8	798.581	0	0	0	0	0	0	0	0	0	0	1.8403	3.04663	2.89999	2.59564	0.658236	0	0	0	0	0				0.00261034
39:6//	C49 H83 N O8	814.618	0	0	0	0	0	0	0	0	0	0	0	0	0	0	0	0.319498	0	0	0.106499	0.184462				0.3741
18:0/22:6	C50 H85 N O8	828.635	0	0	0	0	0	0	0	0	0	0	9.92845	0.980822	1.4885	4.13259	5.02578	6.41394	2.7321	0.974807	3.37362	2.77574				0.830295
18:1/22:6	C50 H83 N O8	826.608	0	0	0	0	0	0	0	0	0	0	0	0	0	0	0	1.53062	1.30802	0.415437	1.08469	0.59018				0.0336087
20:0/22:6	C52 H89 N O8	856.666	0	0	0	0	0	0	0	0	0	0	0.970679	0	0	0.32356	0.560422	7.62645	5.4167	1.14434	4.72916	3.2953				0.0847041
42:11//	C52 H79 N O8	846.588	0	0	0	0	0	0	0	0	0	0	0.62028	0.793532	0	0.471271	0.417224	0	0	0	0	0				0.122237
22:6/22:6	C54 H81 N O8	872.604	0	0	0	0	0	0	0	0	0	0	2.43099	2.53881	2.77144	2.58041	0.173997	0	0	0	0	0				0.000292654
16:0/28:7	C54 H91 N O8	882.684	0	0	0	0	0	0	0	0	0	0	0.930381	0.120654	0	0.350345	0.505936	0	0	0	0	0				0.296779
46:8//	C56 H93 N O8	908.695	0	0	0	0	0	0	0	0	0	0	1.3348	0.457094	0.149154	0.647015	0.615216	1.18098	0.541524	0	0.574168	0.591166				0.889763
18:0/28:7	C56 H95 N O8	910.715	0	0	0	0	0	0	0	0	0	0	14.3182	9.04526	6.91723	10.0936	3.81022	14.3284	13.0666	8.43507	11.9434	3.1031				0.550158
Ether molecular species of glycerophospholipids that have an alkyl/alkenyl chain attached to the sn-1 position by an ether bond are indicated as “alk”.

## Sheet: TNP-, DNP-PL derivatives
Percentages of TNP-, DNP- derivatives and non-derivatized PL molecular species were calculated on the basis of the peak area of negative ions [M–H]–
Month	TNP-derivatives	DNP-derivatives	non-derivatized PL	TNP-derivatives	DNP-derivatives	non-derivatized PL
	PE, %			PS, %
March	49.42	31.68	18.9	0	76.39	23.61
May	5.06	70.5	24.44	0	70.87	29.13
August	1.21	98.19	0.59	0	94.66	5.34
	CAEP(18:2b/16:0), %			CAEP(18:2b/16:0(OH)), %
March	4.27	68.26	27.47	3.33	74.69	21.98
May	0.28	41.51	58.2	0	37.46	62.54
August	0.37	85.77	13.86	0	83.51	16.49
